# Supplementary material for: The origins of haplotype 58 (H58) Salmonella enterica serovar Typhi
Source: Commun Biol. 2024 Jun 28;7:775. doi: 10.1038/s42003-024-06451-8 (PMC11213900; doi:10.1038/s42003-024-06451-8)
Supplement: Supplementary file 3 — Supplementary Data 1-2 [file 42003_2024_6451_MOESM3_ESM.zip]

Archive with 8 entries (7 files):
- Supplementary Data/
- __MACOSX/._Supplementary Data
- Supplementary Data/.DS_Store
- __MACOSX/Supplementary Data/._.DS_Store
- Supplementary Data/Supplementary Table 1.xlsx
- __MACOSX/Supplementary Data/._Supplementary Table 1.xlsx
- Supplementary Data/Supplementary Table 2.xlsx
- __MACOSX/Supplementary Data/._Supplementary Table 2.xlsx
