# Supplementary material for: The origins of haplotype 58 (H58) Salmonella enterica serovar Typhi
Source: Commun Biol. 2024 Jun 28;7:775. doi: 10.1038/s42003-024-06451-8 (PMC11213900; doi:10.1038/s42003-024-06451-8)
Supplement: Supplementary file 3 — Supplementary Data 1-2 [file 42003_2024_6451_MOESM3_ESM.zip › Supplementary Data/Supplementary Table 1.xlsx]

## Sheet: UKHSA dataset
Sample name	Accession	Sanger Lane	Country	Year	final genotype	acrB_R717L	acrB_R717Q	MDR	num QRDR	parC_S80R	parC_S80I	parC_E84G	parC_E84K	gyrA_S83F	gyrA_S83Y	gyrA_D87G	gyrA_D87N	gyrA_D87V	gyrA_D87Y	gyrB_S464F	gyrB_S464Y	catA1	dfrA7	sul1	sul2	strA	strB	mphA	TEM1	qnrS1	ermB	CTXM15	tetB	tetA	dfrA5	dfrA15	IncFIAHI1	IncHI1A	IncHI1BR27	IncHI1_ST6	IncY	z66	IncH1 plasmid
ERR1764529	ERR1764529	20995_6#1	India	1981	4.1	0	0	NO	0	0	0	0	0	0	0	0	0	0	0	0	0	0	0	0	0	0	0	0	0	0	0	0	0	0	0	0	0	0	0	0	0	0	0
ERR1764530	ERR1764530	20995_6#2	India	1981	4.1	0	0	NO	0	0	0	0	0	0	0	0	0	0	0	0	0	0	0	0	0	0	0	0	0	0	0	0	0	0	0	0	0	0	0	0	0	0	0
ERR1764531.1	ERR1764531	20995_6#3	India	1981	4.1	0	0	NO	0	0	0	0	0	0	0	0	0	0	0	0	0	0	0	0	0	0	0	0	0	0	0	0	0	0	0	0	0	0	0	0	0	0	0
ERR1764532.1	ERR1764532	20995_6#4	India	1981	4.1	0	0	NO	0	0	0	0	0	0	0	0	0	0	0	0	0	0	0	0	0	0	0	0	0	0	0	0	0	0	0	0	0	0	0	0	0	0	0
ERR1764533.1	ERR1764533	20995_6#5	Pakistan	1981	2.2.2	0	0	NO	0	0	0	0	0	0	0	0	0	0	0	0	0	0	0	0	0	0	0	0	0	0	0	0	0	0	0	0	0	0	0	0	0	0	0
ERR1764534.1	ERR1764534	20995_6#6	India	1981	4.1	0	0	NO	0	0	0	0	0	0	0	0	0	0	0	0	0	0	0	0	0	0	0	0	0	0	0	0	0	0	0	0	0	0	0	0	0	0	0
ERR1764535.1	ERR1764535	20995_6#7	Pakistan	1981	2.2.2	0	0	NO	0	0	0	0	0	0	0	0	0	0	0	0	0	0	0	0	0	0	0	0	0	0	0	0	0	0	0	0	0	0	0	0	0	0	0
ERR1764536.1	ERR1764536	20995_6#8	India	1982	4.1	0	0	NO	0	0	0	0	0	0	0	0	0	0	0	0	0	0	0	0	0	0	0	0	0	0	0	0	0	0	0	0	0	0	0	0	0	0	0
ERR1764537.1	ERR1764537	20995_6#9	Pakistan	1982	4.1	0	0	NO	0	0	0	0	0	0	0	0	0	0	0	0	0	0	0	0	0	0	0	0	0	0	0	0	0	0	0	0	0	0	0	0	0	0	0
ERR1764538.1	ERR1764538	20995_6#10	Pakistan	1982	4.1	0	0	NO	0	0	0	0	0	0	0	0	0	0	0	0	0	0	0	0	0	0	0	0	0	0	0	0	0	0	0	0	0	0	0	0	0	0	0
ERR1764539.1	ERR1764539	20995_6#11	Pakistan	1982	4.1	0	0	NO	0	0	0	0	0	0	0	0	0	0	0	0	0	0	0	0	0	0	0	0	0	0	0	0	0	0	0	0	0	0	0	0	0	0	0
ERR1764540.1	ERR1764540	20995_6#12	India	1983	4.3.1	0	0	NO	0	0	0	0	0	0	0	0	0	0	0	0	0	0	0	0	0	0	0	0	0	0	0	0	0	0	0	0	0	0	0	0	0	0	0
ERR1764541.1	ERR1764541	20995_6#13	India	1983	3	0	0	NO	0	0	0	0	0	0	0	0	0	0	0	0	0	0	0	0	0	0	0	0	0	0	0	0	0	0	0	0	0	0	0	0	0	0	0
ERR1764542.1	ERR1764542	20995_6#14	India	1984	3	0	0	NO	0	0	0	0	0	0	0	0	0	0	0	0	0	0	0	0	0	0	0	0	0	0	0	0	0	0	0	0	0	0	0	0	0	0	0
ERR1764543.1	ERR1764543	20995_6#15	India	1984	4.1	0	0	NO	0	0	0	0	0	0	0	0	0	0	0	0	0	0	0	0	0	0	0	0	0	0	0	0	0	0	0	0	0	0	0	0	0	0	0
ERR1764544.1	ERR1764544	20995_6#16	India	1984	4.1	0	0	NO	0	0	0	0	0	0	0	0	0	0	0	0	0	0	0	0	0	0	0	0	0	0	0	0	0	0	0	0	0	0	0	0	0	0	0
ERR1764545.1	ERR1764545	20995_6#17	Bangladesh	1985	4	0	0	NO	0	0	0	0	0	0	0	0	0	0	0	0	0	0	0	0	0	0	0	0	0	0	0	0	0	0	0	0	0	0	0	0	0	0	0
ERR1764546.1	ERR1764546	20995_6#18	Pakistan	1985	4.1	0	0	NO	0	0	0	0	0	0	0	0	0	0	0	0	0	0	0	0	0	0	0	0	0	0	0	0	0	0	0	0	0	0	0	0	0	0	0
ERR1764547.1	ERR1764547	20995_6#19	Pakistan	1985	4.1	0	0	NO	0	0	0	0	0	0	0	0	0	0	0	0	0	0	0	0	0	0	0	0	0	0	0	0	0	0	0	0	0	0	0	0	0	0	0
ERR1764548.1	ERR1764548	20995_6#20	India	1985	4	0	0	NO	0	0	0	0	0	0	0	0	0	0	0	0	0	0	0	0	0	0	0	0	0	0	0	0	0	0	0	0	0	0	0	0	0	0	0
ERR1764549.1	ERR1764549	20995_6#21	India	1985	4	0	0	NO	0	0	0	0	0	0	0	0	0	0	0	0	0	0	0	0	0	0	0	0	0	0	0	0	0	0	0	0	0	0	0	0	0	0	0
ERR1764550.1	ERR1764550	20995_6#22	Pakistan	1985	4.1	0	0	NO	0	0	0	0	0	0	0	0	0	0	0	0	0	0	0	0	0	0	0	0	0	0	0	0	0	0	0	0	0	0	0	0	0	0	0
ERR1764551.1	ERR1764551	20995_6#23	Pakistan	1986	4	0	0	NO	0	0	0	0	0	0	0	0	0	0	0	0	0	0	0	0	0	0	0	0	0	0	0	0	0	0	0	0	0	0	0	0	0	0	0
ERR1764552.1	ERR1764552	20995_6#24	Pakistan	1986	4	0	0	NO	0	0	0	0	0	0	0	0	0	0	0	0	0	0	0	0	0	0	0	0	0	0	0	0	0	0	0	0	0	0	0	0	0	0	0
ERR1764553.1	ERR1764553	20995_6#25	India	1986	4	0	0	NO	0	0	0	0	0	0	0	0	0	0	0	0	0	0	0	0	0	0	0	0	0	0	0	0	0	0	0	0	0	0	0	0	0	0	0
ERR1764554.1	ERR1764554	20995_6#26	Pakistan	1986	4.1	0	0	NO	0	0	0	0	0	0	0	0	0	0	0	0	0	0	0	0	0	0	0	0	0	0	0	0	0	0	0	0	0	0	0	0	0	0	0
ERR1764555.1	ERR1764555	20995_6#27	India	1987	4.1	0	0	NO	0	0	0	0	0	0	0	0	0	0	0	0	0	0	0	0	0	0	0	0	0	0	0	0	0	0	0	0	0	0	0	0	0	0	0
ERR1764556.1	ERR1764556	20995_6#28	India	1987	4	0	0	NO	0	0	0	0	0	0	0	0	0	0	0	0	0	0	0	0	0	0	0	0	0	0	0	0	0	0	0	0	0	0	0	0	0	0	0
ERR1764557.1	ERR1764557	20995_6#29	India	1987	4	0	0	NO	0	0	0	0	0	0	0	0	0	0	0	0	0	0	0	0	0	0	0	0	0	0	0	0	0	0	0	0	0	0	0	0	0	0	0
ERR1764558.1	ERR1764558	20995_6#30	India	1987	4.1	0	0	NO	0	0	0	0	0	0	0	0	0	0	0	0	0	0	0	0	0	0	0	0	0	0	0	0	0	0	0	0	0	0	0	0	0	0	0
ERR1764559.1	ERR1764559	20995_6#31	India	1987	3	0	0	NO	0	0	0	0	0	0	0	0	0	0	0	0	0	0	0	0	0	0	0	0	0	0	0	0	0	0	0	0	0	0	0	0	0	0	0
ERR1764560.1	ERR1764560	20995_6#32	Pakistan	1988	4	0	0	NO	0	0	0	0	0	0	0	0	0	0	0	0	0	0	0	0	0	0	0	0	0	0	0	0	0	0	0	0	0	0	0	0	0	0	0
ERR1764561.1	ERR1764561	20995_6#33	Pakistan	1988	4	0	0	NO	0	0	0	0	0	0	0	0	0	0	0	0	0	0	0	0	0	0	0	0	0	0	0	0	0	0	0	0	0	0	0	0	0	0	0
ERR1764562.1	ERR1764562	20995_6#34	Pakistan	1988	4.1	0	0	NO	0	0	0	0	0	0	0	0	0	0	0	0	0	0	0	0	0	0	0	0	0	0	0	0	0	0	0	0	0	0	0	0	0	0	0
ERR1764563.1	ERR1764563	20995_6#35	Pakistan	1988	4.1	0	0	NO	0	0	0	0	0	0	0	0	0	0	0	0	0	0	0	0	0	0	0	0	0	0	0	0	0	0	0	0	0	0	0	0	0	0	0
ERR1764564.1	ERR1764564	20995_6#36	India	1988	4	0	0	NO	0	0	0	0	0	0	0	0	0	0	0	0	0	0	0	0	0	0	0	0	0	0	0	0	0	0	0	0	0	0	0	0	0	0	0
ERR1764565.1	ERR1764565	20995_6#37	India	1988	4.3.1	0	0	NO	0	0	0	0	0	0	0	0	0	0	0	0	0	0	0	0	0	0	0	0	0	0	0	0	0	0	0	0	0	0	0	0	0	0	0
ERR1764566.1	ERR1764566	20995_6#38	India	1988	4.1	0	0	NO	0	0	0	0	0	0	0	0	0	0	0	0	0	0	0	0	0	0	0	0	0	0	0	0	0	0	0	0	0	0	0	0	0	0	0
ERR1764567.1	ERR1764567	20995_6#39	India	1988	4.3.1	0	0	NO	0	0	0	0	0	0	0	0	0	0	0	0	0	0	0	0	0	0	0	0	0	0	0	0	0	0	0	0	0	0	0	0	0	0	0
ERR1764568.1	ERR1764568	20995_6#40	India	1989	4	0	0	NO	0	0	0	0	0	0	0	0	0	0	0	0	0	0	0	0	0	0	0	0	0	0	0	0	0	0	0	0	0	0	0	0	0	0	0
ERR1764569.1	ERR1764569	20995_6#41	India	1989	4	0	0	NO	0	0	0	0	0	0	0	0	0	0	0	0	0	0	0	0	0	0	0	0	0	0	0	0	0	0	0	0	0	0	0	0	0	0	0
ERR1764570.1	ERR1764570	20995_6#42	India	1990	4.3.1	0	0	NO	0	0	0	0	0	0	0	0	0	0	0	0	0	1	1	1	0	0	0	0	0	0	0	0	1	0	0	0	1	1	1	1	0	0	1
ERR1764571.1	ERR1764571	20995_6#43	India	1990	4	0	0	NO	0	0	0	0	0	0	0	0	0	0	0	0	0	0	0	0	0	0	0	0	0	0	0	0	0	0	0	0	0	0	0	0	0	0	0
ERR1764572.1	ERR1764572	20995_6#44	Pakistan	1990	4	0	0	NO	0	0	0	0	0	0	0	0	0	0	0	0	0	0	0	0	0	0	0	0	0	0	0	0	0	0	0	0	0	0	0	0	0	0	0
ERR1764573.1	ERR1764573	20995_6#46	India	1990	4.3.1.2	0	0	NO	0	0	0	0	0	0	0	0	0	0	0	0	0	0	1	1	1	1	1	0	1	0	0	0	0	0	0	0	0	0	0	0	0	0	0
ERR1764574.1	ERR1764574	20995_6#47	India	1990	4.1	0	0	NO	0	0	0	0	0	0	0	0	0	0	0	0	0	0	0	0	0	0	0	0	0	0	0	0	0	0	0	0	0	0	0	0	0	0	0
ERR1764575.1	ERR1764575	20995_6#48	Pakistan	1990	4	0	0	NO	0	0	0	0	0	0	0	0	0	0	0	0	0	0	0	0	0	0	0	0	0	0	0	0	0	0	0	0	0	0	0	0	0	0	0
ERR1764576.1	ERR1764576	20995_6#49	India	1990	4.3.1.1	0	0	NO	0	0	0	0	0	0	0	0	0	0	0	0	0	0	1	1	1	1	1	0	1	0	0	0	0	0	0	0	0	1	1	0	0	0	1
ERR1764577.1	ERR1764577	20995_6#50	India	1990	4.3.1.1	0	0	NO	0	0	0	0	0	0	0	0	0	0	0	0	0	0	0	0	0	0	0	0	0	0	0	0	0	0	0	0	0	0	0	0	0	0	0
ERR1764578.1	ERR1764578	20995_6#51	India	1990	4.3.1.1	0	0	NO	0	0	0	0	0	0	0	0	0	0	0	0	0	0	0	0	0	0	0	0	0	0	0	0	0	0	0	0	0	0	0	0	0	0	0
ERR1764579.1	ERR1764579	20995_6#52	India	1991	4.3.1.1	0	0	NO	0	0	0	0	0	0	0	0	0	0	0	0	0	0	0	0	0	0	0	0	0	0	0	0	0	0	0	0	0	0	0	0	0	0	0
ERR1764580.1	ERR1764580	20995_6#53	India	1991	4.3.1.1	0	0	NO	0	0	0	0	0	0	0	0	0	0	0	0	0	0	0	0	0	0	0	0	0	0	0	0	0	0	0	0	0	0	0	0	0	0	0
ERR1764581.1	ERR1764581	20995_6#54	India	1991	4.3.1.2	0	0	NO	0	0	0	0	0	0	0	0	0	0	0	0	0	1	1	0	0	0	0	0	0	0	0	0	1	0	0	0	0	1	0	0	0	0	1
ERR1764582.1	ERR1764582	20995_6#55	India	1991	4.3.1.1	0	0	NO	0	0	0	0	0	0	0	0	0	0	0	0	0	0	0	0	0	0	0	0	0	0	0	0	0	0	0	0	0	0	0	0	0	0	0
ERR1764583.1	ERR1764583	20995_6#56	India	1991	4.3.1.1	0	0	YES	0	0	0	0	0	0	0	0	0	0	0	0	0	1	1	1	1	1	1	0	1	0	0	0	1	0	0	0	0	1	1	1	0	0	1
ERR1764584.1	ERR1764584	20995_6#57	India	1992	4.3.1.2	0	0	NO	0	0	0	0	0	0	0	0	0	0	0	0	0	0	0	0	0	0	0	0	0	0	0	0	0	0	0	0	0	0	0	0	0	0	0
ERR1764585.1	ERR1764585	20995_6#58	India	1992	4.3.1.2	0	0	YES	0	0	0	0	0	0	0	0	0	0	0	0	0	1	1	1	1	1	1	0	1	0	0	0	1	0	0	0	0	1	1	1	0	0	1
ERR1764586.1	ERR1764586	20995_6#59	India	1992	4.3.1.1	0	0	YES	0	0	0	0	0	0	0	0	0	0	0	0	0	1	1	1	1	1	1	0	1	0	0	0	1	0	0	0	0	1	1	0	0	0	1
ERR1764587.1	ERR1764587	20995_6#60	India	1993	4.3.1.1	0	0	YES	0	0	0	0	0	0	0	0	0	0	0	0	0	1	1	1	1	1	1	0	1	0	0	0	1	0	0	0	0	1	1	1	0	0	1
ERR1764588.1	ERR1764588	20995_6#61	India	1993	4.3.1	0	0	YES	0	0	0	0	0	0	0	0	0	0	0	0	0	1	1	1	1	1	1	0	1	0	0	0	1	0	0	0	1	1	1	0	0	0	1
ERR1764589.1	ERR1764589	20995_6#62	Pakistan	1993	4.3.1.1	0	0	NO	0	0	0	0	0	0	0	0	0	0	0	0	0	1	1	0	0	0	0	0	1	0	0	0	1	0	0	0	0	1	1	0	0	0	1
ERR1764590.1	ERR1764590	20995_6#63	Pakistan	1993	4.3.1	0	0	YES	0	0	0	0	0	0	0	0	0	0	0	0	0	1	1	1	1	1	1	0	1	0	0	0	1	0	0	0	1	1	1	1	0	0	1
ERR1764591.1	ERR1764591	20995_6#64	India	1993	4.3.1	0	0	NO	0	0	0	0	0	0	0	0	0	0	0	0	0	0	1	0	0	0	0	0	1	0	0	0	1	0	0	0	0	0	1	0	0	0	1
ERR1764592.1	ERR1764592	20995_6#65	Pakistan	1993	4.3.1	0	0	YES	0	0	0	0	0	0	0	0	0	0	0	0	0	1	1	1	1	1	1	0	1	0	0	0	1	0	0	0	1	1	1	1	0	0	1
ERR1764593.1	ERR1764593	20995_6#66	Pakistan	1993	4.3.1.1	0	0	YES	0	0	0	0	0	0	0	0	0	0	0	0	0	1	1	1	1	1	1	0	1	0	0	0	1	0	0	0	0	1	1	0	0	0	1
ERR1764594.1	ERR1764594	20995_6#67	Pakistan	1993	4.3.1.1	0	0	NO	0	0	0	0	0	0	0	0	0	0	0	0	0	0	0	0	0	0	0	0	0	0	0	0	0	0	0	0	0	0	0	0	0	0	0
ERR1764595.1	ERR1764595	20995_6#68	India	1993	4.3.1	0	0	NO	0	0	0	0	0	0	0	0	0	0	0	0	0	0	0	0	0	0	0	0	0	0	0	0	0	0	0	0	0	0	0	0	0	0	0
ERR1764596.1	ERR1764596	20995_6#69	India	1993	4.3.1	0	0	NO	0	0	0	0	0	0	0	0	0	0	0	0	0	0	0	0	0	0	0	0	0	0	0	0	0	0	0	0	0	0	0	0	0	0	0
ERR1764597.1	ERR1764597	20995_6#70	Pakistan	1993	4.3.1	0	0	YES	0	0	0	0	0	0	0	0	0	0	0	0	0	1	1	1	1	1	1	0	1	0	0	0	1	0	0	0	1	1	1	1	0	0	1
ERR1764598.1	ERR1764598	20995_6#71	India	1993	4.3.1.1	0	0	YES	0	0	0	0	0	0	0	0	0	0	0	0	0	1	1	1	1	1	1	0	1	0	0	0	1	0	0	0	0	1	1	1	0	0	1
ERR1764599.1	ERR1764599	20995_6#72	India	1993	4.3.1.1	0	0	YES	0	0	0	0	0	0	0	0	0	0	0	0	0	1	1	1	1	1	1	0	1	0	0	0	0	0	0	0	0	0	0	0	0	0	0
ERR1764600.1	ERR1764600	20995_6#73	Pakistan	1993	4.3.1.1	0	0	NO	0	0	0	0	0	0	0	0	0	0	0	0	0	0	0	0	0	0	0	0	0	0	0	0	1	0	0	0	0	1	1	1	0	0	1
ERR1764601.1	ERR1764601	20995_6#74	Pakistan	1994	4.3.1.1	0	0	YES	0	0	0	0	0	0	0	0	0	0	0	0	0	1	1	1	1	1	1	0	1	0	0	0	1	0	0	0	0	1	1	0	0	0	1
ERR1764602.1	ERR1764602	20995_6#75	Pakistan	1994	4.3.1.1	0	0	NO	0	0	0	0	0	0	0	0	0	0	0	0	0	0	0	0	0	0	0	0	0	0	0	0	0	0	0	0	0	0	0	0	0	0	0
ERR1764603.1	ERR1764603	20995_6#76	Pakistan	1994	4.3.1.1	0	0	YES	0	0	0	0	0	0	0	0	0	0	0	0	0	1	1	1	1	1	1	0	1	0	0	0	1	0	0	0	0	1	1	1	0	0	1
ERR1764604.1	ERR1764604	20995_6#77	Pakistan	1994	4.3.1.1	0	0	NO	0	0	0	0	0	0	0	0	0	0	0	0	0	0	1	1	0	1	0	0	0	0	0	0	0	0	0	0	0	0	0	0	0	0	0
ERR1764605.1	ERR1764605	20995_6#78	India	1994	4.3.1	0	0	NO	0	0	0	0	0	0	0	0	0	0	0	0	0	0	0	0	0	0	0	0	0	0	0	0	0	0	0	0	0	0	0	0	0	0	0
ERR1764606.1	ERR1764606	20995_6#79	Pakistan	1994	4.3.1.1	0	0	NO	0	0	0	0	0	0	0	0	0	0	0	0	0	0	1	1	1	1	1	0	1	0	0	0	0	0	0	0	0	0	0	0	0	0	0
ERR1764607.1	ERR1764607	20995_6#81	India	1994	4.3.1.1	0	0	NO	0	0	0	0	0	0	0	0	0	0	0	0	0	0	0	0	0	0	0	0	0	0	0	0	0	0	0	0	0	0	0	0	0	0	0
ERR1764608.1	ERR1764608	20995_6#82	Pakistan	1994	4.3.1.1	0	0	YES	0	0	0	0	0	0	0	0	0	0	0	0	0	1	1	1	1	1	1	0	1	0	0	0	1	0	0	0	0	1	1	1	0	0	1
ERR1764609.1	ERR1764609	20995_6#85	Pakistan	1994	4.3.1.1	0	0	YES	0	0	0	0	0	0	0	0	0	0	0	0	0	1	1	1	1	1	1	0	1	0	0	0	1	0	0	0	0	1	1	1	0	0	1
ERR1764610.1	ERR1764610	20995_6#87	India	1994	4.3.1	0	0	YES	0	0	0	0	0	0	0	0	0	0	0	0	0	1	1	1	1	1	1	0	1	0	0	0	1	0	0	0	1	1	1	0	0	0	1
ERR1764612.1	ERR1764612	20995_6#89	Pakistan	1994	4.3.1.1	0	0	NO	0	0	0	0	0	0	0	0	0	0	0	0	0	0	1	0	0	1	0	0	1	0	0	0	1	0	0	0	0	1	1	0	0	0	1
ERR1764613.1	ERR1764613	20995_6#90	Pakistan	1994	4.3.1	0	0	NO	0	0	0	0	0	0	0	0	0	0	0	0	0	0	1	1	1	1	1	0	1	0	0	0	0	0	0	0	0	0	0	0	0	0	0
ERR1764614.1	ERR1764614	20995_6#91	India	1994	4.3.1.2	0	0	YES	0	0	0	0	0	0	0	0	0	0	0	0	0	1	1	1	1	1	1	0	1	0	0	0	1	0	0	0	0	1	1	0	1	0	1
ERR1764615.1	ERR1764615	20995_6#92	Pakistan	1994	4.3.1.1	0	0	NO	0	0	0	0	0	0	0	0	0	0	0	0	0	0	0	0	0	0	0	0	0	0	0	0	0	0	0	0	0	1	1	0	0	0	1
ERR1764616.1	ERR1764616	20995_6#93	Pakistan	1994	4.3.1.1	0	0	YES	0	0	0	0	0	0	0	0	0	0	0	0	0	1	1	1	1	1	1	0	1	0	0	0	1	0	0	0	0	1	1	1	0	0	1
ERR1764617.1	ERR1764617	20995_6#94	Pakistan	1994	4.3.1.1	0	0	NO	0	0	0	0	0	0	0	0	0	0	0	0	0	0	0	0	0	0	0	0	0	0	0	0	0	0	0	0	0	0	0	0	0	0	0
ERR1764618.1	ERR1764618	20995_6#95	Pakistan	1994	4.3.1.1	0	0	YES	0	0	0	0	0	0	0	0	0	0	0	0	0	1	1	1	1	1	1	0	1	0	0	0	1	0	0	0	0	1	1	1	0	0	1
ERR1764619.1	ERR1764619	20995_6#96	Pakistan	1994	4.3.1.1	0	0	NO	0	0	0	0	0	0	0	0	0	0	0	0	0	0	0	0	0	0	0	0	0	0	0	0	0	0	0	0	0	0	0	0	0	0	0
ERR1764620.1	ERR1764620	20995_6#97	Pakistan	1994	4.3.1.1	0	0	NO	0	0	0	0	0	0	0	0	0	0	0	0	0	0	0	0	0	0	0	0	0	0	0	0	0	0	0	0	0	0	0	0	0	0	0
ERR1764621.1	ERR1764621	20995_6#98	Pakistan	1994	4.3.1.1	0	0	NO	0	0	0	0	0	0	0	0	0	0	0	0	0	1	1	0	0	1	1	0	1	0	0	0	1	0	0	0	0	1	1	0	0	0	1
ERR1764622.1	ERR1764622	20995_6#99	Pakistan	1994	4.3.1	0	0	YES	0	0	0	0	0	0	0	0	0	0	0	0	0	1	1	1	1	1	1	0	1	0	0	0	1	0	0	0	1	1	1	0	0	0	1
ERR1764623.1	ERR1764623	20995_6#100	Pakistan	1994	4.3.1	0	0	YES	0	0	0	0	0	0	0	0	0	0	0	0	0	1	1	1	1	1	1	0	1	0	0	0	1	0	0	0	1	1	1	1	0	0	1
ERR1764624.1	ERR1764624	20995_6#101	Pakistan	1994	4.3.1.1	0	0	YES	0	0	0	0	0	0	0	0	0	0	0	0	0	1	1	1	1	1	1	0	1	0	0	0	1	0	0	0	0	1	1	0	0	0	1
ERR1764625.1	ERR1764625	20995_6#102	Pakistan	1994	4.3.1.1	0	0	YES	0	0	0	0	0	0	0	0	0	0	0	0	0	1	1	1	1	1	1	0	1	0	0	0	1	0	0	0	0	1	1	1	0	0	1
ERR1764626.1	ERR1764626	20995_6#103	Pakistan	1994	4.3.1.1	0	0	NO	0	0	0	0	0	0	0	0	0	0	0	0	0	0	0	0	0	0	0	0	0	0	0	0	0	0	0	0	0	0	0	0	0	0	0
ERR1764627.1	ERR1764627	20995_6#104	Pakistan	1994	4.3.1.1	0	0	YES	0	0	0	0	0	0	0	0	0	0	0	0	0	1	1	1	1	1	1	0	1	0	0	0	1	0	0	0	0	1	1	0	0	0	1
ERR1764628.1	ERR1764628	20995_6#105	Pakistan	1994	4.3.1.1	0	0	YES	0	0	0	0	0	0	0	0	0	0	0	0	0	1	1	1	1	1	1	0	1	0	0	0	1	0	0	0	0	1	1	1	0	0	1
ERR1764629.1	ERR1764629	20995_6#106	Pakistan	1994	4.3.1.1	0	0	YES	0	0	0	0	0	0	0	0	0	0	0	0	0	1	1	1	1	1	1	0	1	0	0	0	1	0	0	0	0	1	1	0	0	0	1
ERR1764630.1	ERR1764630	20995_6#107	Pakistan	1995	4.3.1.1	0	0	NO	0	0	0	0	0	0	0	0	0	0	0	0	0	1	1	1	0	0	0	0	1	0	0	0	1	0	0	0	0	1	0	0	0	0	1
ERR1764631.1	ERR1764631	20995_6#108	Pakistan	1995	4.3.1.1	0	0	NO	0	0	0	0	0	0	0	0	0	0	0	0	0	0	1	1	1	1	1	0	1	0	0	0	0	0	0	0	0	0	0	0	0	0	0
ERR1764632.1	ERR1764632	20995_6#109	Pakistan	1995	4.3.1.1	0	0	YES	0	0	0	0	0	0	0	0	0	0	0	0	0	1	1	1	1	1	1	0	1	0	0	0	1	0	0	0	0	1	1	1	0	0	1
ERR1764633.1	ERR1764633	20995_6#110	India	1995	4.3.1	0	0	NO	1	0	0	0	0	1	0	0	0	0	0	0	0	0	0	0	0	0	0	0	0	0	0	0	0	0	0	0	0	0	0	0	0	0	0
ERR1764634.1	ERR1764634	20995_6#111	Pakistan	1995	4.3.1.1	0	0	NO	0	0	0	0	0	0	0	0	0	0	0	0	0	0	0	0	0	0	0	0	0	0	0	0	0	0	0	0	0	0	0	0	0	0	0
ERR1764635.1	ERR1764635	20995_6#112	Pakistan	1995	4.3.1.1	0	0	NO	0	0	0	0	0	0	0	0	0	0	0	0	0	0	0	0	0	0	0	0	0	0	0	0	0	0	0	0	0	0	0	0	0	0	0
ERR1764636.1	ERR1764636	20995_6#113	India	1995	4.3.1.2	0	0	NO	0	0	0	0	0	0	0	0	0	0	0	0	0	0	1	0	0	0	0	0	0	0	0	0	0	0	0	0	0	1	0	0	0	0	1
ERR1764637.1	ERR1764637	20995_6#114	India	1995	4.3.1	0	0	NO	1	0	0	0	0	0	1	0	0	0	0	0	0	1	1	1	0	0	0	0	0	0	0	0	1	0	0	0	1	1	1	1	0	0	1
ERR1764638.1	ERR1764638	20995_6#115	Pakistan	1995	4.3.1.1	0	0	NO	0	0	0	0	0	0	0	0	0	0	0	0	0	0	0	0	0	0	0	0	0	0	0	0	0	0	0	0	0	0	0	0	0	0	0
ERR1764639.1	ERR1764639	20995_6#116	Pakistan	1995	4.3.1.1	0	0	NO	0	0	0	0	0	0	0	0	0	0	0	0	0	0	0	0	0	0	0	0	0	0	0	0	0	0	0	0	0	0	0	0	0	0	0
ERR1764640.1	ERR1764640	20995_6#117	Pakistan	1995	4.3.1.1	0	0	NO	0	0	0	0	0	0	0	0	0	0	0	0	0	0	0	0	0	0	0	0	0	0	0	0	0	0	0	0	0	0	0	0	0	0	0
ERR1764641.1	ERR1764641	20995_6#118	Pakistan	1995	4.3.1.1	0	0	YES	0	0	0	0	0	0	0	0	0	0	0	0	0	1	1	1	1	1	1	0	1	0	0	0	1	0	0	0	0	1	1	1	0	0	1
ERR1764642.1	ERR1764642	20995_6#119	Pakistan	1995	4.3.1.1	0	0	YES	0	0	0	0	0	0	0	0	0	0	0	0	0	1	1	1	1	1	1	0	1	0	0	0	1	0	0	0	0	1	1	1	0	0	1
ERR1764643.1	ERR1764643	20995_6#120	Pakistan	1995	4.3.1.1	0	0	NO	0	0	0	0	0	0	0	0	0	0	0	0	0	0	0	0	0	0	0	0	0	0	0	0	0	0	0	0	0	0	0	0	0	0	0
ERR1764644.1	ERR1764644	20995_6#121	Pakistan	1995	4.3.1.1	0	0	YES	0	0	0	0	0	0	0	0	0	0	0	0	0	1	1	1	1	1	1	0	1	0	0	0	1	0	0	0	0	1	1	1	0	0	1
ERR1764645.1	ERR1764645	20995_6#122	Pakistan	1995	4.3.1.1	0	0	NO	0	0	0	0	0	0	0	0	0	0	0	0	0	0	1	0	0	0	0	0	0	0	0	0	0	0	0	0	0	0	0	0	0	0	0
ERR1764646.1	ERR1764646	20995_6#123	Pakistan	1995	4.3.1.1	0	0	NO	0	0	0	0	0	0	0	0	0	0	0	0	0	0	0	0	0	0	0	0	0	0	0	0	0	0	0	0	0	0	0	0	0	0	0
ERR1764647.1	ERR1764647	20995_6#124	Pakistan	1995	2.3.3	0	0	NO	0	0	0	0	0	0	0	0	0	0	0	0	0	0	0	0	0	0	0	0	0	0	0	0	0	0	0	0	0	0	0	0	0	0	0
ERR1764648.1	ERR1764648	20995_6#125	Pakistan	1995	4.3.1.1	0	0	NO	0	0	0	0	0	0	0	0	0	0	0	0	0	0	0	0	0	0	0	0	0	0	0	0	0	0	0	0	0	0	0	0	0	0	0
ERR1764649.1	ERR1764649	20995_6#126	Pakistan	1995	4.3.1.1	0	0	NO	0	0	0	0	0	0	0	0	0	0	0	0	0	0	0	0	0	0	0	0	0	0	0	0	0	0	0	0	0	0	0	0	0	0	0
ERR1764650.1	ERR1764650	20995_6#127	Bangladesh	1995	4.3.1.3	0	0	NO	0	0	0	0	0	0	0	0	0	0	0	0	0	0	0	0	0	0	0	0	0	0	0	0	1	0	0	0	1	1	1	1	0	0	1
ERR1764651.1	ERR1764651	20995_6#128	Sudan	1981	2.2	0	0	NO	0	0	0	0	0	0	0	0	0	0	0	0	0	0	0	0	0	0	0	0	0	0	0	0	0	0	0	0	0	0	0	0	0	0	0
ERR1764652.1	ERR1764652	20995_6#129	Sudan	1981	3.3	0	0	NO	0	0	0	0	0	0	0	0	0	0	0	0	0	0	0	0	0	0	0	0	0	0	0	0	0	0	0	0	0	0	0	0	0	0	0
ERR1764653.1	ERR1764653	20995_6#130	Sudan	1981	3.3.1	0	0	NO	0	0	0	0	0	0	0	0	0	0	0	0	0	0	0	0	0	0	0	0	0	0	0	0	0	0	0	0	0	0	0	0	0	0	0
ERR1764654.1	ERR1764654	20995_6#131	Sudan	1981	0.1	0	0	NO	0	0	0	0	0	0	0	0	0	0	0	0	0	0	0	0	0	0	0	0	0	0	0	0	0	0	0	0	0	0	0	0	0	0	0
ERR1764655.1	ERR1764655	20995_6#132	Malaysia	1981	3	0	0	NO	0	0	0	0	0	0	0	0	0	0	0	0	0	0	0	0	0	0	0	0	0	0	0	0	0	0	0	0	0	0	0	0	0	0	0
ERR1764656.1	ERR1764656	20995_6#133	Malaysia	1981	3	0	0	NO	0	0	0	0	0	0	0	0	0	0	0	0	0	0	0	0	0	0	0	0	0	0	0	0	0	0	0	0	0	0	0	0	0	0	0
ERR1764657.1	ERR1764657	20995_6#134	Malaysia	1981	3	0	0	NO	0	0	0	0	0	0	0	0	0	0	0	0	0	0	0	0	0	0	0	0	0	0	0	0	0	0	0	0	0	0	0	0	0	0	0
ERR1764658.1	ERR1764658	20995_6#135	Sudan	1981	4	0	0	NO	0	0	0	0	0	0	0	0	0	0	0	0	0	0	0	0	0	0	0	0	0	0	0	0	0	0	0	0	0	0	0	0	0	0	0
ERR1764659.1	ERR1764659	20995_6#136	Angola	1981	2.3.2	0	0	NO	0	0	0	0	0	0	0	0	0	0	0	0	0	0	0	0	0	0	0	0	0	0	0	0	0	0	0	0	0	0	0	0	0	0	0
ERR1764660.1	ERR1764660	20995_6#137	Korea	1981	2.4	0	0	NO	0	0	0	0	0	0	0	0	0	0	0	0	0	0	0	0	0	0	0	0	0	0	0	0	0	0	0	0	0	0	0	0	0	0	0
ERR1764661.1	ERR1764661	20995_6#138	Korea	1981	2	0	0	NO	0	0	0	0	0	0	0	0	0	0	0	0	0	0	0	0	0	0	0	0	0	0	0	0	0	0	0	0	0	0	0	0	0	0	0
ERR1764662.1	ERR1764662	20995_6#139	Mongolia	1981	2	0	0	NO	0	0	0	0	0	0	0	0	0	0	0	0	0	0	0	0	0	0	0	0	0	0	0	0	0	0	0	0	0	0	0	0	0	0	0
ERR1764663.1	ERR1764663	20995_6#140	Malta	1981	2	0	0	NO	0	0	0	0	0	0	0	0	0	0	0	0	0	0	0	0	0	0	0	0	0	0	0	0	0	0	0	0	0	0	0	0	0	0	0
ERR1764664.1	ERR1764664	20995_6#141	Nigeria	1982	2.0.2	0	0	NO	0	0	0	0	0	0	0	0	0	0	0	0	0	0	0	0	0	0	0	0	0	0	0	0	0	0	0	0	0	0	0	0	0	0	0
ERR1764665.1	ERR1764665	20995_6#142	Ghana	1982	0.0.3	0	0	NO	0	0	0	0	0	0	0	0	0	0	0	0	0	0	0	0	0	0	0	0	0	0	0	0	0	0	0	0	0	0	0	0	0	0	0
ERR1764666.1	ERR1764666	20995_6#144	Malaysia	1982	3.2.1	0	0	NO	0	0	0	0	0	0	0	0	0	0	0	0	0	0	0	0	0	0	0	0	0	0	0	0	0	0	0	0	0	0	0	0	0	0	0
ERR1764667.1	ERR1764667	20995_6#145	Nigeria	1982	0.0.3	0	0	NO	0	0	0	0	0	0	0	0	0	0	0	0	0	0	0	0	0	0	0	0	0	0	0	0	0	0	0	0	0	0	0	0	0	0	0
ERR1764669.1	ERR1764669	20995_6#147	Malaysia	1983	3.2.1	0	0	NO	0	0	0	0	0	0	0	0	0	0	0	0	0	0	0	0	0	0	0	0	0	0	0	0	0	0	0	0	0	0	0	0	0	0	0
ERR1764670.1	ERR1764670	20995_6#148	Malaysia	1983	3	0	0	NO	0	0	0	0	0	0	0	0	0	0	0	0	0	0	0	0	0	0	0	0	0	0	0	0	0	0	0	0	0	0	0	0	0	0	0
ERR1764671.1	ERR1764671	20995_6#149	Malaysia	1983	2.5	0	0	NO	0	0	0	0	0	0	0	0	0	0	0	0	0	0	0	0	0	0	0	0	0	0	0	0	0	0	0	0	0	0	0	0	0	0	0
ERR1764672.1	ERR1764672	20995_6#150	Singapore	1983	2	0	0	NO	0	0	0	0	0	0	0	0	0	0	0	0	0	0	0	0	0	0	0	0	0	0	0	0	0	0	0	0	0	0	0	0	0	0	0
ERR1764673.1	ERR1764673	20995_6#151	Chile	1983	2.2	0	0	NO	0	0	0	0	0	0	0	0	0	0	0	0	0	0	0	0	0	0	0	0	0	0	0	0	0	0	0	0	0	0	0	0	0	0	0
ERR1764674.1	ERR1764674	20995_6#152	Chile	1983	3.1	0	0	NO	0	0	0	0	0	0	0	0	0	0	0	0	0	0	0	0	0	0	0	0	0	0	0	0	0	0	0	0	0	0	0	0	0	0	0
ERR1764675.1	ERR1764675	20995_6#153	Chile	1983	3.5	0	0	NO	0	0	0	0	0	0	0	0	0	0	0	0	0	0	0	0	0	0	0	0	0	0	0	0	0	0	0	0	0	0	0	0	0	0	0
ERR1764676.1	ERR1764676	20995_6#154	Chile	1983	2	0	0	NO	0	0	0	0	0	0	0	0	0	0	0	0	0	0	0	0	0	0	0	0	0	0	0	0	0	0	0	0	0	0	0	0	0	0	0
ERR1764677.1	ERR1764677	20995_6#155	Chile	1983	2	0	0	NO	0	0	0	0	0	0	0	0	0	0	0	0	0	0	0	0	0	0	0	0	0	0	0	0	0	0	0	0	0	0	0	0	0	0	0
ERR1764678.1	ERR1764678	20995_6#156	Chile	1983	2	0	0	NO	0	0	0	0	0	0	0	0	0	0	0	0	0	0	0	0	0	0	0	0	0	0	0	0	0	0	0	0	0	0	0	0	0	0	0
ERR1764679.1	ERR1764679	20995_6#157	Chile	1983	2.3.3	0	0	NO	0	0	0	0	0	0	0	0	0	0	0	0	0	0	0	0	0	0	0	0	0	0	0	0	0	0	0	0	0	0	0	0	0	0	0
ERR1764680.1	ERR1764680	20995_6#159	Chile	1983	2	0	0	NO	0	0	0	0	0	0	0	0	0	0	0	0	0	0	0	0	0	0	0	0	0	0	0	0	0	0	0	0	0	0	0	0	0	0	0
ERR1764681.1	ERR1764681	20995_6#160	Chile	1983	2	0	0	NO	0	0	0	0	0	0	0	0	0	0	0	0	0	0	0	0	0	0	0	0	0	0	0	0	0	0	0	0	0	0	0	0	0	0	0
ERR1764682.1	ERR1764682	20995_6#161	Chile	1983	3.5	0	0	NO	0	0	0	0	0	0	0	0	0	0	0	0	0	0	0	0	0	0	0	0	0	0	0	0	0	0	0	0	0	0	0	0	0	0	0
ERR1764683.1	ERR1764683	20995_6#162	Chile	1983	1.2.1	0	0	NO	0	0	0	0	0	0	0	0	0	0	0	0	0	0	0	0	0	0	0	0	0	0	0	0	0	0	0	0	0	0	0	0	0	0	0
ERR1764684.1	ERR1764684	20995_6#163	Chile	1983	2	0	0	NO	0	0	0	0	0	0	0	0	0	0	0	0	0	0	0	0	0	0	0	0	0	0	0	0	0	0	0	0	0	0	0	0	0	0	0
ERR1764685.1	ERR1764685	20995_6#164	Chile	1983	2	0	0	NO	0	0	0	0	0	0	0	0	0	0	0	0	0	0	0	0	0	0	0	0	0	0	0	0	0	0	0	0	0	0	0	0	0	0	0
ERR1764686.1	ERR1764686	20995_6#165	Chile	1983	3.5	0	0	NO	0	0	0	0	0	0	0	0	0	0	0	0	0	0	0	0	0	0	0	0	0	0	0	0	0	0	0	0	0	0	0	0	0	0	0
ERR1764687.1	ERR1764687	20995_6#166	Chile	1983	3.5	0	0	NO	0	0	0	0	0	0	0	0	0	0	0	0	0	0	0	0	0	0	0	0	0	0	0	0	0	0	0	0	0	0	0	0	0	0	0
ERR1764688.1	ERR1764688	20995_6#167	Chile	1983	3.5	0	0	NO	0	0	0	0	0	0	0	0	0	0	0	0	0	0	0	0	0	0	0	0	0	0	0	0	0	0	0	0	0	0	0	0	0	0	0
ERR1764689.1	ERR1764689	20995_6#169	Chile	1983	2	0	0	NO	0	0	0	0	0	0	0	0	0	0	0	0	0	0	0	0	0	0	0	0	0	0	0	0	0	0	0	0	0	0	0	0	0	0	0
ERR1764690.1	ERR1764690	20995_6#170	Chile	1983	3.5	0	0	NO	0	0	0	0	0	0	0	0	0	0	0	0	0	0	0	0	0	0	0	0	0	0	0	0	0	0	0	0	0	0	0	0	0	0	0
ERR1764691.1	ERR1764691	20995_6#171	Chile	1983	3.5	0	0	NO	0	0	0	0	0	0	0	0	0	0	0	0	0	0	0	0	0	0	0	0	0	0	0	0	0	0	0	0	0	0	0	0	0	0	0
ERR1764692.1	ERR1764692	20995_6#172	Chile	1983	3.5	0	0	NO	0	0	0	0	0	0	0	0	0	0	0	0	0	0	0	0	0	0	0	0	0	0	0	0	0	0	0	0	0	0	0	0	0	0	0
ERR1764693.1	ERR1764693	20995_6#173	Chile	1983	3	0	0	NO	0	0	0	0	0	0	0	0	0	0	0	0	0	0	0	0	0	0	0	0	0	0	0	0	0	0	0	0	0	0	0	0	0	0	0
ERR1764694.1	ERR1764694	20995_6#175	Chile	1983	3.4	0	0	NO	0	0	0	0	0	0	0	0	0	0	0	0	0	0	0	0	0	0	0	0	0	0	0	0	0	0	0	0	0	0	0	0	0	0	0
ERR1764695.1	ERR1764695	20995_6#176	Malaysia	1983	2.3.3	0	0	NO	0	0	0	0	0	0	0	0	0	0	0	0	0	0	0	0	0	0	0	0	0	0	0	0	0	0	0	0	0	0	0	0	0	0	0
ERR1764696.1	ERR1764696	20995_6#177	South Africa	1983	3.3.1	0	0	NO	0	0	0	0	0	0	0	0	0	0	0	0	0	0	0	0	0	0	0	0	0	0	0	0	0	0	0	0	0	0	0	0	0	0	0
ERR1764697.1	ERR1764697	20995_6#178	South Africa	1983	3.3.1	0	0	NO	0	0	0	0	0	0	0	0	0	0	0	0	0	0	0	0	0	0	0	0	0	0	0	0	0	0	0	0	0	0	0	0	0	0	0
ERR1764698.1	ERR1764698	20995_6#179	South Africa	1983	3.3.1	0	0	NO	0	0	0	0	0	0	0	0	0	0	0	0	0	0	0	0	0	0	0	0	0	0	0	0	0	0	0	0	0	0	0	0	0	0	0
ERR1764699.1	ERR1764699	20995_6#180	Russia	1983	3.3.2	0	0	NO	0	0	0	0	0	0	0	0	0	0	0	0	0	0	0	0	0	0	0	0	0	0	0	0	0	0	0	0	0	0	0	0	0	0	0
ERR1764700.1	ERR1764700	20995_6#181	Ireland	1983	2.4	0	0	NO	0	0	0	0	0	0	0	0	0	0	0	0	0	0	0	0	0	0	0	0	0	0	0	0	0	0	0	0	0	0	0	0	0	0	0
ERR1764701.1	ERR1764701	20995_6#182	Nigeria	1983	0.0.3	0	0	NO	0	0	0	0	0	0	0	0	0	0	0	0	0	0	0	0	0	0	0	0	0	0	0	0	0	0	0	0	0	0	0	0	0	0	0
ERR1764702.1	ERR1764702	20995_6#183	Nigeria	1983	2.1	0	0	NO	0	0	0	0	0	0	0	0	0	0	0	0	0	0	0	0	0	0	0	0	0	0	0	0	0	0	0	0	0	0	0	0	0	0	0
ERR1764703.1	ERR1764703	20995_6#184	Nigeria	1984	0.0.3	0	0	NO	0	0	0	0	0	0	0	0	0	0	0	0	0	0	0	0	0	0	0	0	0	0	0	0	0	0	0	0	0	0	0	0	0	0	0
ERR1764704.1	ERR1764704	20995_6#186	Malaysia	1984	3	0	0	NO	0	0	0	0	0	0	0	0	0	0	0	0	0	0	0	0	0	0	0	0	0	0	0	0	0	0	0	0	0	0	0	0	0	0	0
ERR1764705.1	ERR1764705	20995_6#187	Malaysia	1984	4.1	0	0	NO	0	0	0	0	0	0	0	0	0	0	0	0	0	0	0	0	0	0	0	0	0	0	0	0	0	0	0	0	0	0	0	0	0	0	0
ERR1764706.1	ERR1764706	20995_6#188	Malaysia	1984	4.1	0	0	NO	0	0	0	0	0	0	0	0	0	0	0	0	0	0	0	0	0	0	0	0	0	0	0	0	0	0	0	0	0	0	0	0	0	0	0
ERR1764707.1	ERR1764707	20995_6#190	Malaysia	1984	3	0	0	NO	0	0	0	0	0	0	0	0	0	0	0	0	0	0	0	0	0	0	0	0	0	0	0	0	0	0	0	0	0	0	0	0	0	0	0
ERR1764708.1	ERR1764708	20995_7#1	Nigeria	1984	2.3.2	0	0	NO	0	0	0	0	0	0	0	0	0	0	0	0	0	0	0	0	0	0	0	0	0	0	0	0	0	0	0	0	0	0	0	0	0	0	0
ERR1764709.1	ERR1764709	20995_7#2	Chile	1984	2	0	0	NO	0	0	0	0	0	0	0	0	0	0	0	0	0	0	0	0	0	0	0	0	0	0	0	0	0	0	0	0	0	0	0	0	0	0	0
ERR1764710.1	ERR1764710	20995_7#4	Chile	1984	3.5	0	0	NO	0	0	0	0	0	0	0	0	0	0	0	0	0	0	0	0	0	0	0	0	0	0	0	0	0	0	0	0	0	0	0	0	0	0	0
ERR1764711.1	ERR1764711	20995_7#5	Chile	1984	2	0	0	NO	0	0	0	0	0	0	0	0	0	0	0	0	0	0	0	0	0	0	0	0	0	0	0	0	0	0	0	0	0	0	0	0	0	0	0
ERR1764712.1	ERR1764712	20995_7#6	Chile	1984	3.5	0	0	NO	0	0	0	0	0	0	0	0	0	0	0	0	0	0	0	0	0	0	0	0	0	0	0	0	0	0	0	0	0	0	0	0	0	0	0
ERR1764713.1	ERR1764713	20995_7#7	Chile	1984	3.5	0	0	NO	0	0	0	0	0	0	0	0	0	0	0	0	0	0	0	0	0	0	0	0	0	0	0	0	0	0	0	0	0	0	0	0	0	0	0
ERR1764714.1	ERR1764714	20995_7#8	Chile	1984	2	0	0	NO	0	0	0	0	0	0	0	0	0	0	0	0	0	0	0	0	0	0	0	0	0	0	0	0	0	0	0	0	0	0	0	0	0	0	0
ERR1764715.1	ERR1764715	20995_7#9	Chile	1984	2	0	0	NO	0	0	0	0	0	0	0	0	0	0	0	0	0	0	0	0	0	0	0	0	0	0	0	0	0	0	0	0	0	0	0	0	0	0	0
ERR1764716.1	ERR1764716	20995_7#10	Chile	1984	1.2.1	0	0	NO	0	0	0	0	0	0	0	0	0	0	0	0	0	0	0	0	0	0	0	0	0	0	0	0	0	0	0	0	0	0	0	0	0	0	0
ERR1764717.1	ERR1764717	20995_7#11	Chile	1984	1.2	0	0	NO	0	0	0	0	0	0	0	0	0	0	0	0	0	0	0	0	0	0	0	0	0	0	0	0	0	0	0	0	0	0	0	0	0	0	0
ERR1764718.1	ERR1764718	20995_7#12	Chile	1984	3.5	0	0	NO	0	0	0	0	0	0	0	0	0	0	0	0	0	0	0	0	0	0	0	0	0	0	0	0	0	0	0	0	0	0	0	0	0	0	0
ERR1764719.1	ERR1764719	20995_7#13	Chile	1984	2.0.2	0	0	NO	0	0	0	0	0	0	0	0	0	0	0	0	0	0	0	0	0	0	0	0	0	0	0	0	0	0	0	0	0	0	0	0	0	0	0
ERR1764720.1	ERR1764720	20995_7#14	Chile	1984	2	0	0	NO	0	0	0	0	0	0	0	0	0	0	0	0	0	0	0	0	0	0	0	0	0	0	0	0	0	0	0	0	0	0	0	0	0	0	0
ERR1764721.1	ERR1764721	20995_7#15	Chile	1984	1.1	0	0	NO	0	0	0	0	0	0	0	0	0	0	0	0	0	0	0	0	0	0	0	0	0	0	0	0	0	0	0	0	0	0	0	0	0	0	0
ERR1764722.1	ERR1764722	20995_7#16	Chile	1984	2	0	0	NO	0	0	0	0	0	0	0	0	0	0	0	0	0	0	0	0	0	0	0	0	0	0	0	0	0	0	0	0	0	0	0	0	0	0	0
ERR1764723.1	ERR1764723	20995_7#17	Chile	1984	2	0	0	NO	0	0	0	0	0	0	0	0	0	0	0	0	0	0	0	0	0	0	0	0	0	0	0	0	0	0	0	0	0	0	0	0	0	0	0
ERR1764724.1	ERR1764724	20995_7#18	Chile	1984	2.0.2	0	0	NO	0	0	0	0	0	0	0	0	0	0	0	0	0	0	0	0	0	0	0	0	0	0	0	0	0	0	0	0	0	0	0	0	0	0	0
ERR1764725.1	ERR1764725	20995_7#19	Chile	1984	3.5	0	0	NO	0	0	0	0	0	0	0	0	0	0	0	0	0	0	0	0	0	0	0	0	0	0	0	0	0	0	0	0	0	0	0	0	0	0	0
ERR1764726.1	ERR1764726	20995_7#20	Chile	1984	2	0	0	NO	0	0	0	0	0	0	0	0	0	0	0	0	0	0	0	0	0	0	0	0	0	0	0	0	0	0	0	0	0	0	0	0	0	0	0
ERR1764727.1	ERR1764727	20995_7#21	Chile	1984	2	0	0	NO	0	0	0	0	0	0	0	0	0	0	0	0	0	0	0	0	0	0	0	0	0	0	0	0	0	0	0	0	0	0	0	0	0	0	0
ERR1764729.1	ERR1764729	20995_7#23	Chile	1984	2	0	0	NO	0	0	0	0	0	0	0	0	0	0	0	0	0	0	0	0	0	0	0	0	0	0	0	0	0	0	0	0	0	0	0	0	0	0	0
ERR1764730.1	ERR1764730	20995_7#24	Chile	1984	2.3.2	0	0	NO	0	0	0	0	0	0	0	0	0	0	0	0	0	0	0	0	0	0	0	0	0	0	0	0	0	0	0	0	0	0	0	0	0	0	0
ERR1764731.1	ERR1764731	20995_7#25	Chile	1984	2	0	0	NO	0	0	0	0	0	0	0	0	0	0	0	0	0	0	0	0	0	0	0	0	0	0	0	0	0	0	0	0	0	0	0	0	0	0	0
ERR1764732.1	ERR1764732	20995_7#26	Chile	1984	2.0.2	0	0	NO	0	0	0	0	0	0	0	0	0	0	0	0	0	0	0	0	0	0	0	0	0	0	0	0	0	0	0	0	0	0	0	0	0	0	0
ERR1764733.1	ERR1764733	20995_7#27	Malaysia	1984	1.2	0	0	NO	0	0	0	0	0	0	0	0	0	0	0	0	0	0	0	0	0	0	0	0	0	0	0	0	0	0	0	0	0	0	0	0	0	0	0
ERR1764734.1	ERR1764734	20995_7#28	Malaysia	1984	0.0.3	0	0	NO	0	0	0	0	0	0	0	0	0	0	0	0	0	0	0	0	0	0	0	0	0	0	0	0	0	0	0	0	0	0	0	0	0	0	0
ERR1764735.1	ERR1764735	20995_7#29	Nigeria	1984	2.0.2	0	0	NO	0	0	0	0	0	0	0	0	0	0	0	0	0	0	0	0	0	0	0	0	0	0	0	0	0	0	0	0	0	0	0	0	0	0	0
ERR1764736.1	ERR1764736	20995_7#30	Nigeria	1984	2.1	0	0	NO	0	0	0	0	0	0	0	0	0	0	0	0	0	0	0	0	0	0	0	0	0	0	0	0	0	0	0	0	0	0	0	0	0	0	0
ERR1764737.1	ERR1764737	20995_7#31	Morocco	1984	1.1	0	0	NO	0	0	0	0	0	0	0	0	0	0	0	0	0	0	0	0	0	0	0	0	0	0	0	0	0	0	0	0	0	0	0	0	0	0	0
ERR1764738.1	ERR1764738	20995_7#32	Morocco	1984	1.1	0	0	NO	0	0	0	0	0	0	0	0	0	0	0	0	0	0	0	0	0	0	0	0	0	0	0	0	0	0	0	0	0	0	0	0	0	0	0
ERR1764739.1	ERR1764739	20995_7#33	Algeria	1984	2	0	0	NO	0	0	0	0	0	0	0	0	0	0	0	0	0	0	0	0	0	0	0	0	0	0	0	0	0	0	0	0	0	0	0	0	0	0	0
ERR1764740.1	ERR1764740	20995_7#34	Malaysia	1985	2.2	0	0	NO	0	0	0	0	0	0	0	0	0	0	0	0	0	0	0	0	0	0	0	0	0	0	0	0	0	0	0	0	0	0	0	0	0	0	0
ERR1764741.1	ERR1764741	20995_7#35	Malaysia	1985	3.2.1	0	0	NO	0	0	0	0	0	0	0	0	0	0	0	0	0	0	0	0	0	0	0	0	0	0	0	0	0	0	0	0	0	0	0	0	0	0	0
ERR1764742.1	ERR1764742	20995_7#36	Malaysia	1985	4.1	0	0	NO	0	0	0	0	0	0	0	0	0	0	0	0	0	0	0	0	0	0	0	0	0	0	0	0	0	0	0	0	0	0	0	0	0	0	0
ERR1764743.1	ERR1764743	20995_7#37	Sri Lanka	1985	2.4	0	0	NO	0	0	0	0	0	0	0	0	0	0	0	0	0	0	0	0	0	0	0	0	0	0	0	0	0	0	0	0	0	0	0	0	0	0	0
ERR1764744.1	ERR1764744	20995_7#38	Peru	1985	2	0	0	NO	0	0	0	0	0	0	0	0	0	0	0	0	0	0	0	0	0	0	0	0	0	0	0	0	0	0	0	0	0	0	0	0	0	0	0
ERR1764745.1	ERR1764745	20995_7#39	Peru	1985	2.3.3	0	0	NO	0	0	0	0	0	0	0	0	0	0	0	0	0	0	0	0	0	0	0	0	0	0	0	0	0	0	0	0	0	0	0	0	0	0	0
ERR1764746.1	ERR1764746	20995_7#41	Peru	1985	2.0.2	0	0	NO	0	0	0	0	0	0	0	0	0	0	0	0	0	0	0	0	0	0	0	0	0	0	0	0	0	0	0	0	0	0	0	0	0	0	0
ERR1764747.1	ERR1764747	20995_7#42	Peru	1985	4.1	0	0	NO	0	0	0	0	0	0	0	0	0	0	0	0	0	0	0	0	0	0	0	0	0	0	0	0	0	0	0	0	0	0	0	0	0	0	0
ERR1764748.1	ERR1764748	20995_7#43	Peru	1985	2.3.2	0	0	NO	0	0	0	0	0	0	0	0	0	0	0	0	0	0	0	0	0	0	0	0	0	0	0	0	0	0	0	0	0	0	0	0	0	0	0
ERR1764749.1	ERR1764749	20995_7#44	Peru	1985	2	0	0	NO	0	0	0	0	0	0	0	0	0	0	0	0	0	0	0	0	0	0	0	0	0	0	0	0	0	0	0	0	0	0	0	0	0	0	0
ERR1764750.1	ERR1764750	20995_7#45	Peru	1985	2	0	0	NO	0	0	0	0	0	0	0	0	0	0	0	0	0	0	0	0	0	0	0	0	0	0	0	0	0	0	0	0	0	0	0	0	0	0	0
ERR1764751.1	ERR1764751	20995_7#46	Peru	1985	2	0	0	NO	0	0	0	0	0	0	0	0	0	0	0	0	0	0	0	0	0	0	0	0	0	0	0	0	0	0	0	0	0	0	0	0	0	0	0
ERR1764752.1	ERR1764752	20995_7#47	Syria	1985	4.1	0	0	NO	0	0	0	0	0	0	0	0	0	0	0	0	0	0	0	0	0	0	0	0	0	0	0	0	0	0	0	0	0	0	0	0	0	0	0
ERR1764753.1	ERR1764753	20995_7#48	Malaysia	1985	0.0.3	0	0	NO	0	0	0	0	0	0	0	0	0	0	0	0	0	0	0	0	0	0	0	0	0	0	0	0	0	0	0	0	0	0	0	0	0	0	0
ERR1764754.1	ERR1764754	20995_7#49	Malaysia	1985	3.1.2	0	0	NO	0	0	0	0	0	0	0	0	0	0	0	0	0	0	0	0	0	0	0	0	0	0	0	0	0	0	0	0	0	0	0	0	0	0	0
ERR1764755.1	ERR1764755	20995_7#50	Malaysia	1985	3	0	0	NO	0	0	0	0	0	0	0	0	0	0	0	0	0	0	0	0	0	0	0	0	0	0	0	0	0	0	0	0	0	0	0	0	0	0	0
ERR1764756.1	ERR1764756	20995_7#51	Malaysia	1985	3.1	0	0	NO	0	0	0	0	0	0	0	0	0	0	0	0	0	0	0	0	0	0	0	0	0	0	0	0	0	0	0	0	0	0	0	0	0	0	0
ERR1764757.1	ERR1764757	20995_7#52	Chile	1986	1.2.1	0	0	NO	0	0	0	0	0	0	0	0	0	0	0	0	0	0	0	0	0	0	0	0	0	0	0	0	0	0	0	0	0	0	0	0	0	0	0
ERR1764758.1	ERR1764758	20995_7#53	Chile	1986	2	0	0	NO	0	0	0	0	0	0	0	0	0	0	0	0	0	0	0	0	0	0	0	0	0	0	0	0	0	0	0	0	0	0	0	0	0	0	0
ERR1764759.1	ERR1764759	20995_7#54	DRC	1986	3.1	0	0	NO	0	0	0	0	0	0	0	0	0	0	0	0	0	0	0	0	0	0	0	0	0	0	0	0	0	0	0	0	0	0	0	0	0	0	0
ERR1764760.1	ERR1764760	20995_7#55	South Africa	1986	2.5	0	0	NO	1	0	0	0	0	0	0	0	0	0	1	0	0	0	0	0	0	0	0	0	0	0	0	0	0	0	0	0	0	0	0	0	0	0	0
ERR1764761.1	ERR1764761	20995_7#56	The Gambia	1986	2.2	0	0	NO	0	0	0	0	0	0	0	0	0	0	0	0	0	0	0	0	0	0	0	0	0	0	0	0	0	0	0	0	0	0	0	0	0	0	0
ERR1764762.1	ERR1764762	20995_7#57	Egypt	1986	2.1.7	0	0	NO	0	0	0	0	0	0	0	0	0	0	0	0	0	0	0	0	0	0	0	0	0	0	0	0	0	0	0	0	0	0	0	0	0	0	0
ERR1764763.1	ERR1764763	20995_7#58	Malaysia	1987	3.5	0	0	NO	0	0	0	0	0	0	0	0	0	0	0	0	0	0	0	0	0	0	0	0	0	0	0	0	0	0	0	0	0	0	0	0	0	0	0
ERR1764764.1	ERR1764764	20995_7#59	Malaysia	1987	2.3.3	0	0	NO	0	0	0	0	0	0	0	0	0	0	0	0	0	0	0	0	0	0	0	0	0	0	0	0	0	0	0	0	0	0	0	0	0	0	0
ERR1764765.1	ERR1764765	20995_7#60	Malaysia	1987	2	0	0	NO	0	0	0	0	0	0	0	0	0	0	0	0	0	0	0	0	0	0	0	0	0	0	0	0	0	0	0	0	0	0	0	0	0	0	0
ERR1764766.1	ERR1764766	20995_7#61	Nigeria	1986	0.0.3	0	0	NO	0	0	0	0	0	0	0	0	0	0	0	0	0	0	0	0	0	0	0	0	0	0	0	0	0	0	0	0	0	0	0	0	0	0	0
ERR1764768.1	ERR1764768	20995_7#63	Chile	1987	2	0	0	NO	0	0	0	0	0	0	0	0	0	0	0	0	0	0	0	0	0	0	0	0	0	0	0	0	0	0	0	0	0	0	0	0	0	0	0
ERR1764769.1	ERR1764769	20995_7#64	Nigeria	1988	4.1.1	0	0	NO	0	0	0	0	0	0	0	0	0	0	0	0	0	0	0	0	0	0	0	0	0	0	0	0	0	0	0	0	0	0	0	0	0	0	0
ERR1764770.1	ERR1764770	20995_7#66	Nigeria	1988	2.0.2	0	0	NO	0	0	0	0	0	0	0	0	0	0	0	0	0	0	0	0	0	0	0	0	0	0	0	0	0	0	0	0	0	0	0	0	0	0	0
ERR1764771.1	ERR1764771	20995_7#67	Egypt	1989	2	0	0	NO	0	0	0	0	0	0	0	0	0	0	0	0	0	0	0	0	0	0	0	0	0	0	0	0	0	0	0	0	0	0	0	0	0	0	0
ERR1764772.1	ERR1764772	20995_7#68	Syria	1989	3.3	0	0	NO	0	0	0	0	0	0	0	0	0	0	0	0	0	0	0	0	0	0	0	0	0	0	0	0	0	0	0	0	0	0	0	0	0	0	0
ERR1764774.1	ERR1764774	20995_7#70	Malta	1989	2.2.1	0	0	NO	0	0	0	0	0	0	0	0	0	0	0	0	0	0	0	0	0	0	0	0	0	0	0	0	0	0	0	0	0	0	0	0	0	0	0
ERR1764775.1	ERR1764775	20995_7#71	Nigeria	1989	0.0.3	0	0	NO	0	0	0	0	0	0	0	0	0	0	0	0	0	0	0	0	0	0	0	0	0	0	0	0	0	0	0	0	0	0	0	0	0	0	0
ERR1764776.1	ERR1764776	20995_7#72	Niger	1989	0.0.3	0	0	NO	0	0	0	0	0	0	0	0	0	0	0	0	0	0	0	0	0	0	0	0	0	0	0	0	0	0	0	0	0	0	0	0	0	0	0
ERR1764777.1	ERR1764777	20995_7#73	Zambia	1990	3.3.1	0	0	NO	0	0	0	0	0	0	0	0	0	0	0	0	0	0	0	0	0	0	0	0	0	0	0	0	0	0	0	0	0	0	0	0	0	0	0
ERR1764778.1	ERR1764778	20995_7#74	Zambia	1990	2.5.1	0	0	NO	0	0	0	0	0	0	0	0	0	0	0	0	0	0	0	0	0	0	0	0	0	0	0	0	0	0	0	0	0	0	0	0	0	0	0
ERR1764779.1	ERR1764779	20995_7#75	Java	1990	0.0.2	0	0	NO	0	0	0	0	0	0	0	0	0	0	0	0	0	0	0	0	0	0	0	0	0	0	0	0	0	0	0	0	0	0	0	0	0	0	0
ERR1764780.1	ERR1764780	20995_7#76	Japan	1990	3.0.2	0	0	NO	0	0	0	0	0	0	0	0	0	0	0	0	0	0	0	0	0	0	0	0	0	0	0	0	0	0	0	0	0	0	0	0	0	0	0
ERR1764781.1	ERR1764781	20995_7#77	Niger	1990	2.3.2	0	0	NO	0	0	0	0	0	0	0	0	0	0	0	0	0	0	0	0	0	0	0	0	0	0	0	0	0	0	0	0	0	0	0	0	0	0	0
ERR1764782.1	ERR1764782	20995_7#78	Iraq	1990	2	0	0	NO	0	0	0	0	0	0	0	0	0	0	0	0	0	0	0	0	0	0	0	0	0	0	0	0	0	0	0	0	0	0	0	0	0	0	0
ERR1764783.1	ERR1764783	20995_7#79	Saudi Arabia	1990	2.3.3	0	0	NO	0	0	0	0	0	0	0	0	0	0	0	0	0	0	0	0	0	0	0	0	0	0	0	0	0	0	0	0	0	0	0	0	0	0	0
ERR1764784.1	ERR1764784	20995_7#80	Tanzania	1991	3.3.1	0	0	NO	0	0	0	0	0	0	0	0	0	0	0	0	0	0	0	0	0	0	0	0	0	0	0	0	0	0	0	0	0	0	0	0	0	0	0
ERR1764785.1	ERR1764785	20995_7#81	Tanzania	1991	2.2.2	0	0	NO	0	0	0	0	0	0	0	0	0	0	0	0	0	0	0	0	0	0	0	0	0	0	0	0	0	0	0	0	0	0	0	0	0	0	0
ERR1764786.1	ERR1764786	20995_7#83	Uganda	1992	2.2.2	0	0	NO	0	0	0	0	0	0	0	0	0	0	0	0	0	0	0	0	0	0	0	0	0	0	0	0	0	0	0	0	0	0	0	0	0	0	0
ERR1764787.1	ERR1764787	20995_7#84	Kenya	1992	2.2.2	0	0	NO	0	0	0	0	0	0	0	0	0	0	0	0	0	0	0	0	0	0	0	0	0	0	0	0	0	0	0	0	0	0	0	0	0	0	0
ERR1764788.1	ERR1764788	20995_7#85	Vietnam	1992	2.3.3	0	0	NO	0	0	0	0	0	0	0	0	0	0	0	0	0	0	0	0	0	0	0	0	0	0	0	0	0	0	0	0	0	0	0	0	0	0	0
ERR1764789.1	ERR1764789	20995_7#86	Iran	1992	4.1	0	0	NO	0	0	0	0	0	0	0	0	0	0	0	0	0	0	0	0	0	0	0	0	0	0	0	0	0	0	0	0	0	0	0	0	0	0	0
ERR1764790.1	ERR1764790	20995_7#87	Iran	1992	2	0	0	NO	0	0	0	0	0	0	0	0	0	0	0	0	0	0	0	0	0	0	0	0	0	0	0	0	0	0	0	0	0	0	0	0	0	0	0
ERR1764791.1	ERR1764791	20995_7#88	Philippines	1992	4.1	0	0	NO	0	0	0	0	0	0	0	0	0	0	0	0	0	0	0	0	0	0	0	0	0	0	0	0	0	0	0	0	0	0	0	0	0	0	0
ERR1764792.1	ERR1764792	20995_7#89	Turkey	1993	2	0	0	NO	0	0	0	0	0	0	0	0	0	0	0	0	0	0	0	0	0	0	0	0	0	0	0	0	0	0	0	0	0	0	0	0	0	0	0
ERR1764793.1	ERR1764793	20995_7#90	Syria	1994	3.3	0	0	NO	0	0	0	0	0	0	0	0	0	0	0	0	0	0	0	0	0	0	0	0	0	0	0	0	0	0	0	0	0	0	0	0	0	0	0
ERR1764794.1	ERR1764794	20995_7#91	Ghana	1994	4.1	0	0	NO	0	0	0	0	0	0	0	0	0	0	0	0	0	0	0	0	0	0	0	0	0	0	0	0	0	0	0	0	0	0	0	0	0	0	0
ERR1764795.1	ERR1764795	20995_7#92	Nigeria	1994	2.3.2	0	0	NO	0	0	0	0	0	0	0	0	0	0	0	0	0	0	0	0	0	0	0	0	0	0	0	0	0	0	0	0	0	0	0	0	0	0	0
ERR1764796.1	ERR1764796	20995_7#94	Nigeria	1994	2.3.3	0	0	NO	0	0	0	0	0	0	0	0	0	0	0	0	0	0	0	0	0	0	0	0	0	0	0	0	0	0	0	0	0	0	0	0	0	0	0
ERR1764797.1	ERR1764797	20995_7#95	Nigeria	1994	4.1	0	0	NO	0	0	0	0	0	0	0	0	0	0	0	0	0	0	0	0	0	0	0	0	0	0	0	0	0	0	0	0	0	0	0	0	0	0	0
ERR1764798.1	ERR1764798	20995_7#96	Madeira	1995	1.1	0	0	NO	0	0	0	0	0	0	0	0	0	0	0	0	0	0	0	0	0	0	0	0	0	0	0	0	0	0	0	0	0	0	0	0	0	0	0
ERR1764799.1	ERR1764799	20995_7#97	India	1981	2.5	0	0	NO	0	0	0	0	0	0	0	0	0	0	0	0	0	0	0	0	0	0	0	0	0	0	0	0	0	0	0	0	0	0	0	0	0	0	0
ERR1764800.1	ERR1764800	20995_7#98	Pakistan	1981	2	0	0	NO	0	0	0	0	0	0	0	0	0	0	0	0	0	0	0	0	0	0	0	0	0	0	0	0	0	0	0	0	0	0	0	0	0	0	0
ERR1764801.1	ERR1764801	20995_7#99	India	1981	2.5	0	0	NO	0	0	0	0	0	0	0	0	0	0	0	0	0	0	0	0	0	0	0	0	0	0	0	0	0	0	0	0	0	0	0	0	0	0	0
ERR1764802.1	ERR1764802	20995_7#100	Pakistan	1981	4.3.1	0	0	NO	0	0	0	0	0	0	0	0	0	0	0	0	0	0	0	0	0	0	0	0	0	0	0	0	0	0	0	0	0	0	0	0	0	0	0
ERR1764803.1	ERR1764803	20995_7#101	Pakistan	1981	2	0	0	NO	0	0	0	0	0	0	0	0	0	0	0	0	0	0	0	0	0	0	0	0	0	0	0	0	0	0	0	0	0	0	0	0	0	0	0
ERR1764804.1	ERR1764804	20995_7#102	India	1981	1.2.1	0	0	NO	0	0	0	0	0	0	0	0	0	0	0	0	0	0	0	0	0	0	0	0	0	0	0	0	0	0	0	0	0	0	0	0	0	0	0
ERR1764805.1	ERR1764805	20995_7#103	India	1981	2	0	0	NO	0	0	0	0	0	0	0	0	0	0	0	0	0	0	0	0	0	0	0	0	0	0	0	0	0	0	0	0	0	0	0	0	0	0	0
ERR1764806.1	ERR1764806	20995_7#104	Pakistan	1982	2.0.1	0	0	NO	0	0	0	0	0	0	0	0	0	0	0	0	0	0	0	0	0	0	0	0	0	0	0	0	0	0	0	0	0	0	0	0	0	0	0
ERR1764807.1	ERR1764807	20995_7#105	Pakistan	1982	2	0	0	NO	0	0	0	0	0	0	0	0	0	0	0	0	0	0	0	0	0	0	0	0	0	0	0	0	0	0	0	0	0	0	0	0	0	0	0
ERR1764808.1	ERR1764808	20995_7#107	Pakistan	1982	2	0	0	NO	0	0	0	0	0	0	0	0	0	0	0	0	0	0	0	0	0	0	0	0	0	0	0	0	0	0	0	0	0	0	0	0	0	0	0
ERR1764809.1	ERR1764809	20995_7#108	India	1983	2.2.2	0	0	NO	0	0	0	0	0	0	0	0	0	0	0	0	0	1	0	1	0	0	0	0	0	0	0	0	1	0	0	0	1	1	1	0	0	0	1
ERR1764810.1	ERR1764810	20995_7#109	Pakistan	1982	2	0	0	NO	0	0	0	0	0	0	0	0	0	0	0	0	0	0	0	0	0	0	0	0	0	0	0	0	0	0	0	0	0	0	0	0	0	0	0
ERR1764811.1	ERR1764811	20995_7#110	Pakistan	1982	2	0	0	NO	0	0	0	0	0	0	0	0	0	0	0	0	0	0	0	0	0	0	0	0	0	0	0	0	0	0	0	0	0	0	0	0	0	0	0
ERR1764812.1	ERR1764812	20995_7#111	Pakistan	1982	3.3	0	0	NO	0	0	0	0	0	0	0	0	0	0	0	0	0	0	0	0	0	0	0	0	0	0	0	0	0	0	0	0	0	0	0	0	0	0	0
ERR1764813.1	ERR1764813	20995_7#112	Pakistan	1982	2	0	0	NO	0	0	0	0	0	0	0	0	0	0	0	0	0	0	0	0	0	0	0	0	0	0	0	0	0	0	0	0	0	0	0	0	0	0	0
ERR1764814.1	ERR1764814	20995_7#113	Pakistan	1982	2	0	0	NO	0	0	0	0	0	0	0	0	0	0	0	0	0	0	0	0	0	0	0	0	0	0	0	0	0	0	0	0	0	0	0	0	0	0	0
ERR1764815.1	ERR1764815	20995_7#114	India	1982	2.5	0	0	NO	0	0	0	0	0	0	0	0	0	0	0	0	0	0	0	0	0	0	0	0	0	0	0	0	0	0	0	0	0	0	0	0	0	0	0
ERR1764816.1	ERR1764816	20995_7#115	India	1983	2.2.2	0	0	NO	0	0	0	0	0	0	0	0	0	0	0	0	0	0	0	0	0	0	0	0	0	0	0	0	0	0	0	0	0	0	0	0	0	0	0
ERR1764817.1	ERR1764817	20995_7#116	India	1983	2.2.1	0	0	NO	0	0	0	0	0	0	0	0	0	0	0	0	0	0	0	0	0	0	0	0	0	0	0	0	0	0	0	0	0	0	0	0	0	0	0
ERR1764818.1	ERR1764818	20995_7#117	India	1983	2	0	0	NO	0	0	0	0	0	0	0	0	0	0	0	0	0	0	0	0	0	0	0	0	0	0	0	0	0	0	0	0	0	0	0	0	0	0	0
ERR1764819.1	ERR1764819	20995_7#118	Pakistan	1983	3.3.1	0	0	NO	0	0	0	0	0	0	0	0	0	0	0	0	0	0	0	0	0	0	0	0	0	0	0	0	0	0	0	0	0	0	0	0	0	0	0
ERR1764820.1	ERR1764820	20995_7#119	Pakistan	1983	3.3	0	0	NO	0	0	0	0	0	0	0	0	0	0	0	0	0	0	0	0	0	0	0	0	0	0	0	0	0	0	0	0	0	0	0	0	0	0	0
ERR1764821.1	ERR1764821	20995_7#120	Pakistan	1983	2	0	0	NO	0	0	0	0	0	0	0	0	0	0	0	0	0	0	0	0	0	0	0	0	0	0	0	0	0	0	0	0	0	0	0	0	0	0	0
ERR1764822.1	ERR1764822	20995_7#122	Indonesia	1983	3.1.2	0	0	NO	0	0	0	0	0	0	0	0	0	0	0	0	0	0	0	0	0	0	0	0	0	0	0	0	0	0	0	0	0	0	0	0	0	1	0
ERR1764823.1	ERR1764823	20995_7#124	Pakistan	1983	3.0.1	0	0	NO	0	0	0	0	0	0	0	0	0	0	0	0	0	0	0	0	0	0	0	0	0	0	0	0	0	0	0	0	0	0	0	0	0	0	0
ERR1764824.1	ERR1764824	20995_7#125	India	1983	2.5	0	0	NO	0	0	0	0	0	0	0	0	0	0	0	0	0	0	0	0	0	0	0	0	0	0	0	0	0	0	0	0	0	0	0	0	0	0	0
ERR1764825.1	ERR1764825	20995_7#126	India	1983	3.1	0	0	NO	0	0	0	0	0	0	0	0	0	0	0	0	0	0	0	0	0	0	0	0	0	0	0	0	0	0	0	0	0	0	0	0	0	0	0
ERR1764826.1	ERR1764826	20995_7#127	India	1983	3.3	0	0	NO	0	0	0	0	0	0	0	0	0	0	0	0	0	0	0	0	0	0	0	0	0	0	0	0	0	0	0	0	0	0	0	0	0	0	0
ERR1764827.1	ERR1764827	20995_7#128	Pakistan	1983	2.2.2	0	0	NO	0	0	0	0	0	0	0	0	0	0	0	0	0	0	0	0	0	0	0	0	0	0	0	0	0	0	0	0	0	0	0	0	0	0	0
ERR1764828.1	ERR1764828	20995_7#129	India	1983	2.2.2	0	0	NO	0	0	0	0	0	0	0	0	0	0	0	0	0	0	0	0	0	0	0	0	0	0	0	0	0	0	0	0	0	0	0	0	0	0	0
ERR1764829.1	ERR1764829	20995_7#131	India	1983	2.2.2	0	0	NO	0	0	0	0	0	0	0	0	0	0	0	0	0	1	0	1	0	0	0	0	0	0	0	0	1	0	0	0	1	1	1	0	0	0	1
ERR1764830.1	ERR1764830	20995_7#132	India	1983	3.3.1	0	0	NO	0	0	0	0	0	0	0	0	0	0	0	0	0	0	0	0	0	0	0	0	0	0	0	0	0	0	0	0	0	0	0	0	0	0	0
ERR1764831.1	ERR1764831	20995_7#133	India	1983	3.3	0	0	NO	0	0	0	0	0	0	0	0	0	0	0	0	0	0	0	0	0	0	0	0	0	0	0	0	0	0	0	0	0	0	0	0	0	0	0
ERR1764832.1	ERR1764832	20995_7#134	India	1984	0.0.3	0	0	NO	0	0	0	0	0	0	0	0	0	0	0	0	0	0	0	0	0	0	0	0	0	0	0	0	0	0	0	0	0	0	0	0	0	0	0
ERR1764833.1	ERR1764833	20995_7#135	Pakistan	1984	3.3	0	0	NO	0	0	0	0	0	0	0	0	0	0	0	0	0	0	0	0	0	0	0	0	0	0	0	0	0	0	0	0	0	0	0	0	0	0	0
ERR1764834.1	ERR1764834	20995_7#136	Pakistan	1984	2.2.2	0	0	NO	0	0	0	0	0	0	0	0	0	0	0	0	0	0	0	0	0	0	0	0	0	0	0	0	0	0	0	0	0	0	0	0	0	0	0
ERR1764835.1	ERR1764835	20995_7#137	Bangladesh	1984	3.0.1	0	0	NO	0	0	0	0	0	0	0	0	0	0	0	0	0	0	0	0	0	0	0	0	0	0	0	0	0	0	0	0	0	0	0	0	0	0	0
ERR1764836.1	ERR1764836	20995_7#138	Bangladesh	1984	2.3.3	0	0	NO	0	0	0	0	0	0	0	0	0	0	0	0	0	0	0	0	0	0	0	0	0	0	0	0	0	0	0	0	0	0	0	0	0	0	0
ERR1764837.1	ERR1764837	20995_7#139	Bangladesh	1984	2	0	0	NO	0	0	0	0	0	0	0	0	0	0	0	0	0	0	0	0	0	0	0	0	0	0	0	0	0	0	0	0	0	0	0	0	0	0	0
ERR1764838.1	ERR1764838	20995_7#140	Bangladesh	1984	2	0	0	NO	0	0	0	0	0	0	0	0	0	0	0	0	0	0	0	0	0	0	0	0	0	0	0	0	0	0	0	0	0	0	0	0	0	0	0
ERR1764839.1	ERR1764839	20995_7#141	Bangladesh	1984	2	0	0	NO	0	0	0	0	0	0	0	0	0	0	0	0	0	0	0	0	0	0	0	0	0	0	0	0	0	0	0	0	0	0	0	0	0	0	0
ERR1764840.1	ERR1764840	20995_7#142	Pakistan	1984	2.2.2	0	0	NO	0	0	0	0	0	0	0	0	0	0	0	0	0	0	0	0	0	0	0	0	0	0	0	0	0	0	0	0	0	0	0	0	0	0	0
ERR1764841.1	ERR1764841	20995_7#143	Pakistan	1984	3.3	0	0	NO	0	0	0	0	0	0	0	0	0	0	0	0	0	0	0	0	0	0	0	0	0	0	0	0	0	0	0	0	0	0	0	0	0	0	0
ERR1764842.1	ERR1764842	20995_7#144	India	1984	3.3	0	0	NO	0	0	0	0	0	0	0	0	0	0	0	0	0	0	0	0	0	0	0	0	0	0	0	0	0	0	0	0	0	0	0	0	0	0	0
ERR1764843.1	ERR1764843	20995_7#145	India	1984	2	0	0	NO	0	0	0	0	0	0	0	0	0	0	0	0	0	0	0	0	0	0	0	0	0	0	0	0	0	0	0	0	0	0	0	0	0	0	0
ERR1764844.1	ERR1764844	20995_7#146	India	1984	2.5	0	0	NO	0	0	0	0	0	0	0	0	0	0	0	0	0	0	0	0	0	0	0	0	0	0	0	0	0	0	0	0	0	0	0	0	0	0	0
ERR1764845.1	ERR1764845	20995_7#147	India	1984	2.5	0	0	NO	0	0	0	0	0	0	0	0	0	0	0	0	0	0	0	0	0	0	0	0	0	0	0	0	0	0	0	0	0	0	0	0	0	0	0
ERR1764846.1	ERR1764846	20995_7#148	Pakistan	1984	3.0.1	0	0	NO	0	0	0	0	0	0	0	0	0	0	0	0	0	0	0	0	0	0	0	0	0	0	0	0	0	0	0	0	0	0	0	0	0	0	0
ERR1764847.1	ERR1764847	20995_7#149	Pakistan	1984	2.0.1	0	0	NO	0	0	0	0	0	0	0	0	0	0	0	0	0	0	0	0	0	0	0	0	0	0	0	0	0	0	0	0	0	0	0	0	0	0	0
ERR1764848.1	ERR1764848	20995_7#150	Pakistan	1984	2.0.1	0	0	NO	0	0	0	0	0	0	0	0	0	0	0	0	0	0	0	0	0	0	0	0	0	0	0	0	0	0	0	0	0	0	0	0	0	0	0
ERR1764849.1	ERR1764849	20995_7#151	India	1984	3.3	0	0	NO	0	0	0	0	0	0	0	0	0	0	0	0	0	0	0	0	0	0	0	0	0	0	0	0	0	0	0	0	0	0	0	0	0	0	0
ERR1764850.1	ERR1764850	20995_7#152	Pakistan	1984	2	0	0	NO	0	0	0	0	0	0	0	0	0	0	0	0	0	0	0	0	0	0	0	0	0	0	0	0	0	0	0	0	0	0	0	0	0	0	0
ERR1764851.1	ERR1764851	20995_7#153	Pakistan	1984	2.2.2	0	0	NO	0	0	0	0	0	0	0	0	0	0	0	0	0	0	0	0	0	0	0	0	0	0	0	0	0	0	0	0	0	0	0	0	0	0	0
ERR1764852.1	ERR1764852	20995_7#154	Pakistan	1985	3.3	0	0	NO	0	0	0	0	0	0	0	0	0	0	0	0	0	0	0	0	0	0	0	0	0	0	0	0	0	0	0	0	0	0	0	0	0	0	0
ERR1764853.1	ERR1764853	20995_7#155	India	1985	3.3.2	0	0	NO	0	0	0	0	0	0	0	0	0	0	0	0	0	0	0	0	0	0	0	0	0	0	0	0	0	0	0	0	0	0	0	0	0	0	0
ERR1764854.1	ERR1764854	20995_7#156	India	1985	2.5	0	0	NO	0	0	0	0	0	0	0	0	0	0	0	0	0	0	0	0	0	0	0	0	0	0	0	0	0	0	0	0	0	0	0	0	0	0	0
ERR1764855.1	ERR1764855	20995_7#157	Pakistan	1985	3.3	0	0	NO	0	0	0	0	0	0	0	0	0	0	0	0	0	0	0	0	0	0	0	0	0	0	0	0	0	0	0	0	0	0	0	0	0	0	0
ERR1764856.1	ERR1764856	20995_7#158	Pakistan	1985	3.1	0	0	NO	0	0	0	0	0	0	0	0	0	0	0	0	0	0	0	0	0	0	0	0	0	0	0	0	0	0	0	0	0	0	0	0	0	0	0
ERR1764857.1	ERR1764857	20995_7#159	Pakistan	1985	2.2.2	0	0	NO	0	0	0	0	0	0	0	0	0	0	0	0	0	0	0	0	0	0	0	0	0	0	0	0	0	0	0	0	0	0	0	0	0	0	0
ERR1764858.1	ERR1764858	20995_7#160	Bangladesh	1985	2.2	0	0	NO	0	0	0	0	0	0	0	0	0	0	0	0	0	0	0	0	0	0	0	0	0	0	0	0	0	0	0	0	0	0	0	0	0	0	0
ERR1764859.1	ERR1764859	20995_7#161	Bangladesh	1985	1.2.1	0	0	NO	0	0	0	0	0	0	0	0	0	0	0	0	0	0	0	0	0	0	0	0	0	0	0	0	0	0	0	0	0	0	0	0	0	0	0
ERR1764860.1	ERR1764860	20995_7#163	Pakistan	1985	2.0.1	0	0	NO	0	0	0	0	0	0	0	0	0	0	0	0	0	0	0	0	0	0	0	0	0	0	0	0	0	0	0	0	0	0	0	0	0	0	0
ERR1764861.1	ERR1764861	20995_7#164	Pakistan	1985	3.1	0	0	NO	0	0	0	0	0	0	0	0	0	0	0	0	0	0	0	0	0	0	0	0	0	0	0	0	0	0	0	0	0	0	0	0	0	0	0
ERR1764862.1	ERR1764862	20995_7#165	Pakistan	1985	3	0	0	NO	0	0	0	0	0	0	0	0	0	0	0	0	0	0	0	0	0	0	0	0	0	0	0	0	0	0	0	0	0	0	0	0	0	0	0
ERR1764863.1	ERR1764863	20995_7#166	Pakistan	1985	3	0	0	NO	0	0	0	0	0	0	0	0	0	0	0	0	0	0	0	0	0	0	0	0	0	0	0	0	0	0	0	0	0	0	0	0	0	0	0
ERR1764864.1	ERR1764864	20995_7#167	India	1985	2.2.2	0	0	NO	0	0	0	0	0	0	0	0	0	0	0	0	0	0	0	0	0	0	0	0	0	0	0	0	0	0	0	0	0	0	0	0	0	0	0
ERR1764865.1	ERR1764865	20995_7#168	India	1985	2.2.2	0	0	NO	0	0	0	0	0	0	0	0	0	0	0	0	0	0	0	0	0	0	0	0	0	0	0	0	0	0	0	0	0	0	0	0	0	0	0
ERR1764866.1	ERR1764866	20995_7#169	Pakistan	1985	3.3.1	0	0	NO	0	0	0	0	0	0	0	0	0	0	0	0	0	0	0	0	0	0	0	0	0	0	0	0	0	0	0	0	0	0	0	0	0	0	0
ERR1764867.1	ERR1764867	20995_7#170	India	1986	3.3.1	0	0	NO	0	0	0	0	0	0	0	0	0	0	0	0	0	0	0	0	0	0	0	0	0	0	0	0	0	0	0	0	0	0	0	0	0	0	0
ERR1764868.1	ERR1764868	20995_7#171	India	1986	2.5	0	0	NO	0	0	0	0	0	0	0	0	0	0	0	0	0	0	0	0	0	0	0	0	0	0	0	0	0	0	0	0	0	0	0	0	0	0	0
ERR1764869.1	ERR1764869	20995_7#172	Pakistan	1986	2.0.1	0	0	NO	0	0	0	0	0	0	0	0	0	0	0	0	0	0	0	0	0	0	0	0	0	0	0	0	0	0	0	0	0	0	0	0	0	0	0
ERR1764870.1	ERR1764870	20995_7#173	Pakistan	1986	2.0.1	0	0	NO	0	0	0	0	0	0	0	0	0	0	0	0	0	0	0	0	0	0	0	0	0	0	0	0	0	0	0	0	0	0	0	0	0	0	0
ERR1764871.1	ERR1764871	20995_7#174	India	1986	2.2.2	0	0	NO	0	0	0	0	0	0	0	0	0	0	0	0	0	0	0	0	0	0	0	0	0	0	0	0	0	0	0	0	0	0	0	0	0	0	0
ERR1764872.1	ERR1764872	20995_7#175	Pakistan	1986	2.5	0	0	NO	0	0	0	0	0	0	0	0	0	0	0	0	0	0	0	0	0	0	0	0	0	0	0	0	0	0	0	0	0	0	0	0	0	0	0
ERR1764873.1	ERR1764873	20995_7#176	Pakistan	1986	2.5	0	0	NO	0	0	0	0	0	0	0	0	0	0	0	0	0	0	0	0	0	0	0	0	0	0	0	0	0	0	0	0	0	0	0	0	0	0	0
ERR1764874.1	ERR1764874	20995_7#177	Pakistan	1987	2	0	0	NO	0	0	0	0	0	0	0	0	0	0	0	0	0	0	0	0	0	0	0	0	0	0	0	0	0	0	0	0	0	0	0	0	0	0	0
ERR1764875.1	ERR1764875	20995_7#178	Pakistan	1987	2.2.2	0	0	NO	0	0	0	0	0	0	0	0	0	0	0	0	0	0	0	0	0	0	0	0	0	0	0	0	0	0	0	0	0	0	0	0	0	0	0
ERR1764876.1	ERR1764876	20995_7#179	India	1987	2.5	0	0	NO	0	0	0	0	0	0	0	0	0	0	0	0	0	0	0	0	0	0	0	0	0	0	0	0	0	0	0	0	0	0	0	0	0	0	0
ERR1764877.1	ERR1764877	20995_7#180	Bangladesh	1987	0.0.2	0	0	NO	0	0	0	0	0	0	0	0	0	0	0	0	0	0	0	0	0	0	0	0	0	0	0	0	0	0	0	0	0	0	0	0	0	0	0
ERR1764878.1	ERR1764878	20995_7#181	India	1987	2.5	0	0	NO	0	0	0	0	0	0	0	0	0	0	0	0	0	0	0	0	0	0	0	0	0	0	0	0	0	0	0	0	0	0	0	0	0	0	0
ERR1764879.1	ERR1764879	20995_7#183	India	1987	3	0	0	NO	0	0	0	0	0	0	0	0	0	0	0	0	0	0	0	0	0	0	0	0	0	0	0	0	0	0	0	0	0	0	0	0	0	0	0
ERR1764880.1	ERR1764880	20995_7#184	Pakistan	1987	2.0.1	0	0	NO	0	0	0	0	0	0	0	0	0	0	0	0	0	0	0	0	0	0	0	0	0	0	0	0	0	0	0	0	0	0	0	0	0	0	0
ERR1764881.1	ERR1764881	20995_7#185	Pakistan	1987	3.3	0	0	NO	0	0	0	0	0	0	0	0	0	0	0	0	0	0	0	0	0	0	0	0	0	0	0	0	0	0	0	0	0	0	0	0	0	0	0
ERR1764882.1	ERR1764882	20995_7#186	Pakistan	1987	3	0	0	NO	0	0	0	0	0	0	0	0	0	0	0	0	0	0	0	0	0	0	0	0	0	0	0	0	0	0	0	0	0	0	0	0	0	0	0
ERR1764883.1	ERR1764883	20995_7#187	Pakistan	1987	2	0	0	NO	0	0	0	0	0	0	0	0	0	0	0	0	0	0	0	0	0	0	0	0	0	0	0	0	0	0	0	0	0	0	0	0	0	0	0
ERR1764884.1	ERR1764884	20995_7#188	India	1987	2.5	0	0	NO	0	0	0	0	0	0	0	0	0	0	0	0	0	0	0	0	0	0	0	0	0	0	0	0	0	0	0	0	0	0	0	0	0	0	0
ERR1764885.1	ERR1764885	20995_7#189	Pakistan	1987	2.2	0	0	NO	0	0	0	0	0	0	0	0	0	0	0	0	0	0	0	0	0	0	0	0	0	0	0	0	0	0	0	0	0	0	0	0	0	0	0
ERR1764886.1	ERR1764886	20995_7#190	Nepal	1987	2	0	0	NO	0	0	0	0	0	0	0	0	0	0	0	0	0	0	0	0	0	0	0	0	0	0	0	0	0	0	0	0	0	0	0	0	0	0	0
ERR1791758.1	ERR1791758	20995_6#45	India	1990	4.3.1.1	0	0	NO	0	0	0	0	0	0	0	0	0	0	0	0	0	0	0	0	0	0	0	0	0	0	0	0	0	0	0	0	0	0	0	0	0	0	0
ERR1791759.1	ERR1791759	20995_6#80	Pakistan	1994	4.3.1.1	0	0	YES	0	0	0	0	0	0	0	0	0	0	0	0	0	1	1	1	1	1	1	0	1	0	0	0	1	0	0	0	0	1	1	1	0	0	1
ERR1791760.1	ERR1791760	20995_6#83	Pakistan	1994	4.3.1	0	0	YES	0	0	0	0	0	0	0	0	0	0	0	0	0	1	1	1	1	1	1	0	1	0	0	0	1	0	0	0	1	1	1	1	0	0	1
ERR1791761.1	ERR1791761	20995_6#84	Pakistan	1994	4.3.1.1	0	0	YES	0	0	0	0	0	0	0	0	0	0	0	0	0	1	1	1	1	1	1	0	1	0	0	0	1	0	0	0	0	1	1	0	0	0	1
ERR1791762.1	ERR1791762	20995_6#86	Bangladesh	1994	4.3.1.3	0	0	YES	0	0	0	0	0	0	0	0	0	0	0	0	0	1	1	1	1	1	1	0	1	0	0	0	0	0	0	0	1	1	1	0	0	0	1
ERR1791763.1	ERR1791763	20995_6#143	Malaysial	1982	3	0	0	NO	0	0	0	0	0	0	0	0	0	0	0	0	0	0	0	0	0	0	0	0	0	0	0	0	0	0	0	0	0	0	0	0	0	0	0
ERR1791764.1	ERR1791764	20995_6#158	Chile	1983	2.0.2	0	0	NO	0	0	0	0	0	0	0	0	0	0	0	0	0	0	0	0	0	0	0	0	0	0	0	0	0	0	0	0	0	0	0	0	0	0	0
ERR1791765.1	ERR1791765	20995_6#168	Chile	1983	4.1	0	0	NO	0	0	0	0	0	0	0	0	0	0	0	0	0	0	0	0	0	0	0	0	0	0	0	0	0	0	0	0	0	0	0	0	0	0	0
ERR1791766.1	ERR1791766	20995_6#174	Malaysia	1983	3.1.2	0	0	NO	0	0	0	0	0	0	0	0	0	0	0	0	0	0	0	0	0	0	0	0	0	0	0	0	0	0	0	0	0	0	0	0	0	0	0
ERR1791767.1	ERR1791767	20995_6#185	Malaysia	1984	3	0	0	NO	0	0	0	0	0	0	0	0	0	0	0	0	0	0	0	0	0	0	0	0	0	0	0	0	0	0	0	0	0	0	0	0	0	0	0
ERR1791768.1	ERR1791768	20995_6#189	Malaysia	1984	0.0.2	0	0	NO	0	0	0	0	0	0	0	0	0	0	0	0	0	0	0	0	0	0	0	0	0	0	0	0	0	0	0	0	0	0	0	0	0	0	0
ERR1791769.1	ERR1791769	20995_7#3	Chile	1984	3.5	0	0	NO	0	0	0	0	0	0	0	0	0	0	0	0	0	0	0	0	0	0	0	0	0	0	0	0	0	0	0	0	0	0	0	0	0	0	0
ERR1791770.1	ERR1791770	20995_7#40	Peru	1985	2.0.2	0	0	NO	0	0	0	0	0	0	0	0	0	0	0	0	0	0	0	0	0	0	0	0	0	0	0	0	0	0	0	0	0	0	0	0	0	0	0
ERR1791771.1	ERR1791771	20995_7#65	Egypt	1988	2	0	0	NO	0	0	0	0	0	0	0	0	0	0	0	0	0	0	0	0	0	0	0	0	0	0	0	0	0	0	0	0	0	0	0	0	0	0	0
ERR1791772.1	ERR1791772	20995_7#82	Turkey	1991	3.0.1	0	0	NO	0	0	0	0	0	0	0	0	0	0	0	0	0	0	0	0	0	0	0	0	0	0	0	0	0	0	0	0	0	0	0	0	0	0	0
ERR1791773.1	ERR1791773	20995_7#93	Nigeria	1994	4.1	0	0	NO	0	0	0	0	0	0	0	0	0	0	0	0	0	0	0	0	0	0	0	0	0	0	0	0	0	0	0	0	0	0	0	0	0	0	0
ERR1791774.1	ERR1791774	20995_7#106	Pakistan	1982	2	0	0	NO	0	0	0	0	0	0	0	0	0	0	0	0	0	0	0	0	0	0	0	0	0	0	0	0	0	0	0	0	0	0	0	0	0	0	0
ERR1791775.1	ERR1791775	20995_7#121	Turkey	1991	2.0.1	0	0	NO	0	0	0	0	0	0	0	0	0	0	0	0	0	0	0	0	0	0	0	0	0	0	0	0	0	0	0	0	0	0	0	0	0	0	0
ERR1791776.1	ERR1791776	20995_7#123	Indonesia	1983	3.1.2	0	0	NO	0	0	0	0	0	0	0	0	0	0	0	0	0	0	0	0	0	0	0	0	0	0	0	0	0	0	0	0	0	0	0	0	0	1	0
ERR1791777.1	ERR1791777	20995_7#130	Pakistan	1983	2	0	0	NO	0	0	0	0	0	0	0	0	0	0	0	0	0	0	0	0	0	0	0	0	0	0	0	0	0	0	0	0	0	0	0	0	0	0	0
ERR1791778.1	ERR1791778	20995_7#162	Nepal	1987	2.1.7	0	0	NO	0	0	0	0	0	0	0	0	0	0	0	0	0	0	0	0	0	0	0	0	0	0	0	0	0	0	0	0	0	0	0	0	0	0	0
ERR1791779.1	ERR1791779	20995_7#182	Pakistan	1987	3.3	0	0	NO	0	0	0	0	0	0	0	0	0	0	0	0	0	0	0	0	0	0	0	0	0	0	0	0	0	0	0	0	0	0	0	0	0	0	0
ERR1791780.1	ERR1791780	21053_2#1	India	1987	2.2.2	0	0	NO	0	0	0	0	0	0	0	0	0	0	0	0	0	0	0	0	0	0	0	0	0	0	0	0	0	0	0	0	0	0	0	0	0	0	0
ERR1791781.1	ERR1791781	21053_2#2	Pakistan	1987	2.0.1	0	0	NO	0	0	0	0	0	0	0	0	0	0	0	0	0	0	0	0	0	0	0	0	0	0	0	0	0	0	0	0	0	0	0	0	0	0	0
ERR1791782.1	ERR1791782	21053_2#3	India	1987	2.5	0	0	NO	0	0	0	0	0	0	0	0	0	0	0	0	0	0	0	0	0	0	0	0	0	0	0	0	0	0	0	0	0	0	0	0	0	0	0
ERR1791783.1	ERR1791783	21053_2#4	India	1987	2.5	0	0	NO	0	0	0	0	0	0	0	0	0	0	0	0	0	0	0	0	0	0	0	0	0	0	0	0	0	0	0	0	0	0	0	0	0	0	0
ERR1791784.1	ERR1791784	21053_2#5	India	1987	3.3	0	0	NO	0	0	0	0	0	0	0	0	0	0	0	0	0	0	0	0	0	0	0	0	0	0	0	0	0	0	0	0	0	0	0	0	0	0	0
ERR1791785.1	ERR1791785	21053_2#6	Indonesia	1987	3.3.2	0	0	NO	0	0	0	0	0	0	0	0	0	0	0	0	0	0	0	0	0	0	0	0	0	0	0	0	0	0	0	0	0	0	0	0	0	0	0
ERR1791786.1	ERR1791786	21053_2#7	Pakistan	1988	2.2	0	0	NO	0	0	0	0	0	0	0	0	0	0	0	0	0	0	0	0	0	0	0	0	0	0	0	0	0	0	0	0	0	0	0	0	0	0	0
ERR1791787.1	ERR1791787	21053_2#8	Pakistan	1988	2.2	0	0	NO	0	0	0	0	0	0	0	0	0	0	0	0	0	0	0	0	0	0	0	0	0	0	0	0	0	0	0	0	0	0	0	0	0	0	0
ERR1791788.1	ERR1791788	21053_2#9	India	1988	2	0	0	NO	0	0	0	0	0	0	0	0	0	0	0	0	0	0	0	0	0	0	0	0	0	0	0	0	0	0	0	0	0	0	0	0	0	0	0
ERR1791789.1	ERR1791789	21053_2#10	Bangladesh	1988	2.2	0	0	NO	0	0	0	0	0	0	0	0	0	0	0	0	0	0	0	0	0	0	0	0	0	0	0	0	0	0	0	0	0	0	0	0	0	0	0
ERR1791790.1	ERR1791790	21053_2#11	India	1988	2.2.2	0	0	NO	0	0	0	0	0	0	0	0	0	0	0	0	0	0	0	0	0	0	0	0	0	0	0	0	0	0	0	0	0	0	0	0	0	0	0
ERR1791791.1	ERR1791791	21053_2#12	India	1988	3.0.1	0	0	NO	0	0	0	0	0	0	0	0	0	0	0	0	0	0	0	0	0	0	0	0	0	0	0	0	0	0	0	0	0	0	0	0	0	0	0
ERR1791792.1	ERR1791792	21053_2#13	Pakistan	1988	3.3	0	0	NO	0	0	0	0	0	0	0	0	0	0	0	0	0	0	0	0	0	0	0	0	0	0	0	0	0	0	0	0	0	0	0	0	0	0	0
ERR1791793.1	ERR1791793	21053_2#14	India	1988	3.3.2	0	0	NO	0	0	0	0	0	0	0	0	0	0	0	0	0	0	0	0	0	0	0	0	0	0	0	0	0	0	0	0	0	0	0	0	0	0	0
ERR1791794.1	ERR1791794	21053_2#15	India	1988	2.5	0	0	NO	0	0	0	0	0	0	0	0	0	0	0	0	0	0	0	0	0	0	0	0	0	0	0	0	0	0	0	0	0	0	0	0	0	0	0
ERR1791795.1	ERR1791795	21053_2#16	Indonesia	1989	3	0	0	NO	0	0	0	0	0	0	0	0	0	0	0	0	0	0	0	0	0	0	0	0	0	0	0	0	0	0	0	0	0	0	0	0	0	0	0
ERR1791796.1	ERR1791796	21053_2#17	India	1989	3.3.2	0	0	NO	0	0	0	0	0	0	0	0	0	0	0	0	0	0	0	0	0	0	0	0	0	0	0	0	0	0	0	0	0	0	0	0	0	0	0
ERR1791797.1	ERR1791797	21053_2#18	India	1989	3.0.1	0	0	NO	0	0	0	0	0	0	0	0	0	0	0	0	0	0	0	0	0	0	0	0	0	0	0	0	0	0	0	0	0	0	0	0	0	0	0
ERR1791798.1	ERR1791798	21053_2#19	Pakistan	1989	3	0	0	NO	0	0	0	0	0	0	0	0	0	0	0	0	0	0	0	0	0	0	0	0	0	0	0	0	0	0	0	0	0	0	0	0	0	0	0
ERR1791799.1	ERR1791799	21053_2#20	Pakistan	1989	2.0.1	0	0	NO	0	0	0	0	0	0	0	0	0	0	0	0	0	0	0	0	0	0	0	0	0	0	0	0	0	0	0	0	0	0	0	0	0	0	0
ERR1791800.1	ERR1791800	21053_2#21	Pakistan	1989	2.3.3	0	0	NO	0	0	0	0	0	0	0	0	0	0	0	0	0	0	0	0	0	0	0	0	0	0	0	0	0	0	0	0	0	0	0	0	0	0	0
ERR1791801.1	ERR1791801	21053_2#22	Pakistan	1989	2	0	0	NO	0	0	0	0	0	0	0	0	0	0	0	0	0	0	0	0	0	0	0	0	0	0	0	0	0	0	0	0	0	0	0	0	0	0	0
ERR1791802.1	ERR1791802	21053_2#23	Pakistan	1989	3.3	0	0	NO	0	0	0	0	0	0	0	0	0	0	0	0	0	0	0	0	0	0	0	0	0	0	0	0	0	0	0	0	0	0	0	0	0	0	0
ERR1791803.1	ERR1791803	21053_2#24	India	1989	2.2	0	0	NO	0	0	0	0	0	0	0	0	0	0	0	0	0	0	0	0	0	0	0	0	0	0	0	0	0	0	0	0	0	0	0	0	0	0	0
ERR1791804.1	ERR1791804	21053_2#25	Pakistan	1989	3.3	0	0	NO	0	0	0	0	0	0	0	0	0	0	0	0	0	0	0	0	0	0	0	0	0	0	0	0	0	0	0	0	0	0	0	0	0	0	0
ERR1791806.1	ERR1791806	21053_2#27	Bangladesh	1989	3.0.1	0	0	NO	0	0	0	0	0	0	0	0	0	0	0	0	0	0	0	0	0	0	0	0	0	0	0	0	0	0	0	0	0	0	0	0	0	0	0
ERR1791807.1	ERR1791807	21053_2#28	Bangladesh	1989	3.2.1	0	0	NO	0	0	0	0	0	0	0	0	0	0	0	0	0	0	0	0	0	0	0	0	0	0	0	0	0	0	0	0	0	0	0	0	0	0	0
ERR1791808.1	ERR1791808	21053_2#29	India	1989	3.0.2	0	0	NO	0	0	0	0	0	0	0	0	0	0	0	0	0	0	0	0	0	0	0	0	0	0	0	0	0	0	0	0	0	0	0	0	0	0	0
ERR1791809.1	ERR1791809	21053_2#31	India	1989	2.2	0	0	NO	0	0	0	0	0	0	0	0	0	0	0	0	0	0	0	0	0	0	0	0	0	0	0	0	0	0	0	0	0	0	0	0	0	0	0
ERR1791810.1	ERR1791810	21053_2#32	Indonesia	1989	0.0.2	0	0	NO	0	0	0	0	0	0	0	0	0	0	0	0	0	0	0	0	0	0	0	0	0	0	0	0	0	0	0	0	0	0	0	0	0	0	0
ERR1791811.1	ERR1791811	21053_2#33	Pakistan	1989	2.2	0	0	NO	0	0	0	0	0	0	0	0	0	0	0	0	0	0	0	0	0	0	0	0	0	0	0	0	0	0	0	0	0	0	0	0	0	0	0
ERR1791812.1	ERR1791812	21053_2#34	Pakistan	1989	3.3	0	0	NO	0	0	0	0	0	0	0	0	0	0	0	0	0	0	0	0	0	0	0	0	0	0	0	0	0	0	0	0	0	0	0	0	0	0	0
ERR1791813.1	ERR1791813	21053_2#35	Pakistan	1989	2	0	0	NO	0	0	0	0	0	0	0	0	0	0	0	0	0	0	0	0	0	0	0	0	0	0	0	0	0	0	0	0	0	0	0	0	0	0	0
ERR1791814.1	ERR1791814	21053_2#36	India	1990	3.0.2	0	0	NO	0	0	0	0	0	0	0	0	0	0	0	0	0	0	0	0	0	0	0	0	0	0	0	0	0	0	0	0	0	0	0	0	0	0	0
ERR1791815.1	ERR1791815	21053_2#37	India	1990	2	0	0	NO	0	0	0	0	0	0	0	0	0	0	0	0	0	0	0	0	0	0	0	0	0	0	0	0	0	0	0	0	0	0	0	0	0	0	0
ERR1791816.1	ERR1791816	21053_2#38	Pakistan	1990	2.3.3	0	0	NO	0	0	0	0	0	0	0	0	0	0	0	0	0	1	0	0	0	1	1	0	0	0	0	0	1	0	0	0	1	1	1	1	0	0	1
ERR1791817.1	ERR1791817	21053_2#39	India	1990	3.0.1	0	0	NO	0	0	0	0	0	0	0	0	0	0	0	0	0	0	0	0	0	0	0	0	0	0	0	0	0	0	0	0	0	0	0	0	0	0	0
ERR1791818.1	ERR1791818	21053_2#40	Bangladesh	1990	2.0.2	0	0	NO	0	0	0	0	0	0	0	0	0	0	0	0	0	0	0	0	0	0	0	0	0	0	0	0	0	0	0	0	0	0	0	0	0	0	0
ERR1791819.1	ERR1791819	21053_2#41	Pakistan	1990	2	0	0	NO	0	0	0	0	0	0	0	0	0	0	0	0	0	0	0	0	0	0	0	0	0	0	0	0	0	0	0	0	0	0	0	0	0	0	0
ERR1791820.1	ERR1791820	21053_2#42	India	1990	2.0.1	0	0	NO	0	0	0	0	0	0	0	0	0	0	0	0	0	0	0	0	0	0	0	0	0	0	0	0	0	0	0	0	0	0	0	0	0	0	0
ERR1791821.1	ERR1791821	21053_2#43	Pakistan	1990	2	0	0	NO	0	0	0	0	0	0	0	0	0	0	0	0	0	0	0	0	0	0	0	0	0	0	0	0	0	0	0	0	0	0	0	0	0	0	0
ERR1791822.1	ERR1791822	21053_2#44	Pakistan	1990	2.3.3	0	0	NO	0	0	0	0	0	0	0	0	0	0	0	0	0	1	0	0	0	1	1	0	0	0	0	0	1	0	0	0	1	1	1	1	0	0	1
ERR1791823.1	ERR1791823	21053_2#45	India	1990	3.3	0	0	NO	0	0	0	0	0	0	0	0	0	0	0	0	0	0	0	0	0	0	0	0	0	0	0	0	0	0	0	0	0	0	0	0	0	0	0
ERR1791824.1	ERR1791824	21053_2#46	Pakistan	1990	2.3.3	0	0	NO	0	0	0	0	0	0	0	0	0	0	0	0	0	0	1	0	0	1	1	0	0	0	0	0	1	0	0	0	0	0	0	0	0	0	0
ERR1791825.1	ERR1791825	21053_2#47	Pakistan	1990	2.3.3	0	0	NO	0	0	0	0	0	0	0	0	0	0	0	0	0	0	0	0	1	1	1	0	0	0	0	0	0	0	0	0	0	0	0	0	0	0	0
ERR1791826.1	ERR1791826	21053_2#48	Pakistan	1990	2.3.3	0	0	NO	0	0	0	0	0	0	0	0	0	0	0	0	0	1	0	0	0	1	1	0	0	0	0	0	1	0	0	0	1	1	1	0	0	0	1
ERR1791827.1	ERR1791827	21053_2#49	Pakistan	1990	2.3.3	0	0	NO	0	0	0	0	0	0	0	0	0	0	0	0	0	0	0	0	0	1	1	0	0	0	0	0	1	0	0	0	0	0	1	0	0	0	1
ERR1791828.1	ERR1791828	21053_2#50	Pakistan	1990	2.3.3	0	0	NO	0	0	0	0	0	0	0	0	0	0	0	0	0	1	0	0	0	1	1	0	0	0	0	0	1	0	0	0	1	1	1	1	0	0	1
ERR1791829.1	ERR1791829	21053_2#51	Pakistan	1990	1.2.1	0	0	NO	0	0	0	0	0	0	0	0	0	0	0	0	0	0	0	0	0	0	0	0	0	0	0	0	0	0	0	0	0	0	0	0	0	0	0
ERR1791830.1	ERR1791830	21053_2#52	Pakistan	1991	2.2.2	0	0	NO	0	0	0	0	0	0	0	0	0	0	0	0	0	0	0	0	0	0	0	0	0	0	0	0	0	0	0	0	0	0	0	0	0	0	0
ERR1791831.1	ERR1791831	21053_2#53	Pakistan	1991	2.2.1	0	0	NO	0	0	0	0	0	0	0	0	0	0	0	0	0	0	0	0	0	0	0	0	0	0	0	0	0	0	0	0	0	0	0	0	0	0	0
ERR1791832.1	ERR1791832	21053_2#54	Pakistan	1991	2	0	0	NO	0	0	0	0	0	0	0	0	0	0	0	0	0	0	0	0	0	0	0	0	0	0	0	0	0	0	0	0	0	0	0	0	0	0	0
ERR1791833.1	ERR1791833	21053_2#55	India	1991	2.2.2	0	0	NO	0	0	0	0	0	0	0	0	0	0	0	0	0	0	0	0	0	0	0	0	0	0	0	0	0	0	0	0	0	0	0	0	0	0	0
ERR1791834.1	ERR1791834	21053_2#56	India	1991	3	0	0	NO	0	0	0	0	0	0	0	0	0	0	0	0	0	0	0	0	0	0	0	0	0	0	0	0	0	0	0	0	0	0	0	0	0	0	0
ERR1791835.1	ERR1791835	21053_2#57	Bangladesh	1991	2.3.3	0	0	NO	0	0	0	0	0	0	0	0	0	0	0	0	0	0	0	0	0	0	0	0	0	0	0	0	0	0	0	0	0	0	0	0	0	0	0
ERR1791836.1	ERR1791836	21053_2#58	Pakistan	1991	2.3.3	0	0	NO	0	0	0	0	0	0	0	0	0	0	0	0	0	0	0	0	0	1	1	0	0	0	0	0	1	0	0	0	1	0	0	0	0	0	0
ERR1791837.1	ERR1791837	21053_2#59	Pakistan	1991	2.3.3	0	0	NO	0	0	0	0	0	0	0	0	0	0	0	0	0	0	0	0	0	0	0	0	0	0	0	0	0	0	0	0	0	0	0	0	0	0	0
ERR1791838.1	ERR1791838	21053_2#60	Pakistan	1991	2.3.3	0	0	NO	0	0	0	0	0	0	0	0	0	0	0	0	0	0	0	0	0	0	0	0	0	0	0	0	0	0	0	0	0	0	0	0	0	0	0
ERR1791839.1	ERR1791839	21053_2#61	Pakistan	1991	2.2.1	0	0	NO	0	0	0	0	0	0	0	0	0	0	0	0	0	0	0	0	0	0	0	0	0	0	0	0	0	0	0	0	0	0	0	0	0	0	0
ERR1791840.1	ERR1791840	21053_2#62	Pakistan	1991	3.0.1	0	0	NO	0	0	0	0	0	0	0	0	0	0	0	0	0	0	0	0	0	0	0	0	0	0	0	0	0	0	0	0	0	0	0	0	0	0	0
ERR1791841.1	ERR1791841	21053_2#63	Pakistan	1991	2.3.3	0	0	NO	0	0	0	0	0	0	0	0	0	0	0	0	0	1	0	0	0	1	1	0	0	0	0	0	1	0	0	0	1	1	1	0	0	0	1
ERR1791842.1	ERR1791842	21053_2#64	Pakistan	1992	2.0.1	0	0	NO	0	0	0	0	0	0	0	0	0	0	0	0	0	0	0	0	0	0	0	0	0	0	0	0	0	0	0	0	0	0	0	0	0	0	0
ERR1791843.1	ERR1791843	21053_2#65	Pakistan	1992	2	0	0	NO	0	0	0	0	0	0	0	0	0	0	0	0	0	0	0	0	0	0	0	0	0	0	0	0	0	0	0	0	0	0	0	0	0	0	0
ERR1791844.1	ERR1791844	21053_2#66	India	1992	3.3	0	0	NO	0	0	0	0	0	0	0	0	0	0	0	0	0	0	0	0	0	0	0	0	0	0	0	0	0	0	0	0	0	0	0	0	0	0	0
ERR1791845.1	ERR1791845	21053_2#67	Pakistan	1992	2.0.1	0	0	NO	0	0	0	0	0	0	0	0	0	0	0	0	0	0	0	0	0	0	0	0	0	0	0	0	0	0	0	0	0	0	0	0	0	0	0
ERR1791846.1	ERR1791846	21053_2#68	Pakistan	1992	2.2.2	0	0	NO	0	0	0	0	0	0	0	0	0	0	0	0	0	0	0	0	0	0	0	0	0	0	0	0	0	0	0	0	0	0	0	0	0	0	0
ERR1791847.1	ERR1791847	21053_2#69	Pakistan	1992	3.3	0	0	NO	0	0	0	0	0	0	0	0	0	0	0	0	0	0	0	0	0	0	0	0	0	0	0	0	0	0	0	0	0	0	0	0	0	0	0
ERR1791848.1	ERR1791848	21053_2#70	Bangladesh	1992	3.3.2	0	0	NO	0	0	0	0	0	0	0	0	0	0	0	0	0	0	0	0	0	0	0	0	0	0	0	0	0	0	0	0	0	0	0	0	0	0	0
ERR1791849.1	ERR1791849	21053_2#71	Pakistan	1992	2.3.3	0	0	NO	0	0	0	0	0	0	0	0	0	0	0	0	0	0	0	0	0	0	0	0	0	0	0	0	1	0	0	0	0	0	0	0	0	0	0
ERR1791850.1	ERR1791850	21053_2#72	Pakistan	1992	2	0	0	NO	0	0	0	0	0	0	0	0	0	0	0	0	0	0	0	0	0	0	0	0	0	0	0	0	0	0	0	0	0	0	0	0	0	0	0
ERR1791851.1	ERR1791851	21053_2#73	Pakistan	1993	2.3.3	0	0	NO	0	0	0	0	0	0	0	0	0	0	0	0	0	1	1	1	0	1	1	0	0	0	0	0	1	0	0	0	1	1	1	1	0	0	1
ERR1791852.1	ERR1791852	21053_2#74	Pakistan	1993	2.3.3	0	0	NO	0	0	0	0	0	0	0	0	0	0	0	0	0	1	0	0	0	1	1	0	0	0	0	0	1	0	0	0	1	1	1	1	0	0	1
ERR1791853.1	ERR1791853	21053_2#75	India	1993	3.3	0	0	NO	0	0	0	0	0	0	0	0	0	0	0	0	0	0	0	0	0	0	0	0	0	0	0	0	0	0	0	0	0	0	0	0	0	0	0
ERR1791854.1	ERR1791854	21053_2#76	India	1993	3.3	0	0	NO	0	0	0	0	0	0	0	0	0	0	0	0	0	0	0	0	0	0	0	0	0	0	0	0	0	0	0	0	0	0	0	0	0	0	0
ERR1791855.1	ERR1791855	21053_2#77	Pakistan	1993	3.3	0	0	NO	0	0	0	0	0	0	0	0	0	0	0	0	0	0	0	0	0	0	0	0	0	0	0	0	0	0	0	0	0	0	0	0	0	0	0
ERR1791856.1	ERR1791856	21053_2#78	Pakistan	1993	3.3	0	0	NO	0	0	0	0	0	0	0	0	0	0	0	0	0	0	0	0	0	0	0	0	0	0	0	0	0	0	0	0	0	0	0	0	0	0	0
ERR1791857.1	ERR1791857	21053_2#79	Pakistan	1994	2.2.2	0	0	NO	0	0	0	0	0	0	0	0	0	0	0	0	0	0	0	0	0	0	0	0	0	0	0	0	0	0	0	0	0	0	0	0	0	0	0
ERR1791858.1	ERR1791858	21053_2#80	Pakistan	1994	3	0	0	NO	0	0	0	0	0	0	0	0	0	0	0	0	0	0	0	0	0	0	0	0	0	0	0	0	0	0	0	0	0	0	0	0	0	0	0
ERR1791859.1	ERR1791859	21053_2#81	Pakistan	1994	2	0	0	NO	0	0	0	0	0	0	0	0	0	0	0	0	0	0	0	0	0	0	0	0	0	0	0	0	0	0	0	0	0	0	0	0	0	0	0
ERR1791860.1	ERR1791860	21053_2#82	Pakistan	1994	3.0.1	0	0	NO	0	0	0	0	0	0	0	0	0	0	0	0	0	0	0	0	0	0	0	0	0	0	0	0	0	0	0	0	0	0	0	0	0	0	0
ERR1791861.1	ERR1791861	21053_2#83	India	1994	2.2	0	0	NO	0	0	0	0	0	0	0	0	0	0	0	0	0	0	0	0	0	0	0	0	0	0	0	0	0	0	0	0	0	0	0	0	0	0	0
ERR1791862.1	ERR1791862	21053_2#84	Bangladesh	1994	2.3.3	0	0	NO	0	0	0	0	0	0	0	0	0	0	0	0	0	0	0	0	0	0	0	0	0	0	0	0	0	0	0	0	0	0	0	0	0	0	0
ERR1791863.1	ERR1791863	21053_2#85	Pakistan	1994	2.3.3	0	0	NO	0	0	0	0	0	0	0	0	0	0	0	0	0	0	0	0	0	0	0	0	0	0	0	0	0	0	0	0	0	0	0	0	0	0	0
ERR1791864.1	ERR1791864	21053_2#86	India	1994	3.3	0	0	NO	0	0	0	0	0	0	0	0	0	0	0	0	0	0	0	0	0	0	0	0	0	0	0	0	0	0	0	0	0	0	0	0	0	0	0
ERR1791865.1	ERR1791865	21053_2#87	Pakistan	1994	2	0	0	NO	0	0	0	0	0	0	0	0	0	0	0	0	0	0	0	0	0	0	0	0	0	0	0	0	0	0	0	0	0	0	0	0	0	0	0
ERR1791866.1	ERR1791866	21053_2#88	India	1995	2.2.2	0	0	NO	0	0	0	0	0	0	0	0	0	0	0	0	0	0	0	0	0	0	0	0	0	0	0	0	0	0	0	0	0	0	0	0	0	0	0
ERR1791867.1	ERR1791867	21053_2#89	Pakistan	1995	2.3.3	0	0	NO	0	0	0	0	0	0	0	0	0	0	0	0	0	0	0	0	0	0	0	0	0	0	0	0	0	0	0	0	0	0	0	0	0	0	0
ERR1791868.1	ERR1791868	21053_2#90	Pakistan	1995	2	0	0	NO	0	0	0	0	0	0	0	0	0	0	0	0	0	0	0	0	0	0	0	0	0	0	0	0	0	0	0	0	0	0	0	0	0	0	0
